# Supplementary material for: Quantifying congestion with player tracking data in Australian football
Source: PLoS One. 2022 Aug 8;17(8):e0272657. doi: 10.1371/journal.pone.0272657 (PMC9359552; doi:10.1371/journal.pone.0272657)
Supplement: S1 File — (ZIP) [file pone.0272657.s001.zip]

Archive with 2 entries (2 files):
- Supporting_Information.csv
- __MACOSX/._Supporting_Information.csv
