# Supplementary material for: Quantifying congestion with player tracking data in Australian football
Source: PLoS One. 2022 Aug 8;17(8):e0272657. doi: 10.1371/journal.pone.0272657 (PMC9359552; doi:10.1371/journal.pone.0272657)
Supplement: S1 File — (ZIP) [file pone.0272657.s001.zip › Supporting_Information.csv]

FIXED_ID	SEASON_ID	GROUP_ROUND_NO	TIME	QUARTER	CLUSTER	BALL_LOCATION
106742001	2019	20	50:10.2	1	-1	DM
106742001	2019	20	50:10.2	1	-1	DM
106742001	2019	20	50:10.2	1	-1	DM
106742001	2019	20	50:10.2	1	-1	DM
106742001	2019	20	50:10.2	1	0	DM
106742001	2019	20	50:10.2	1	0	DM
106742001	2019	20	50:10.2	1	-1	DM
106742001	2019	20	50:10.2	1	-1	DM
106742001	2019	20	50:10.2	1	0	DM
106742001	2019	20	50:10.2	1	-1	DM
106742001	2019	20	50:10.2	1	-1	DM
106742001	2019	20	50:10.2	1	-1	DM
106742001	2019	20	50:10.2	1	-1	DM
106742001	2019	20	50:10.2	1	0	DM
106742001	2019	20	50:10.2	1	-1	DM
106742001	2019	20	50:10.2	1	0	DM
106742001	2019	20	50:10.2	1	-1	DM
106742001	2019	20	50:10.2	1	-1	DM
106742001	2019	20	50:10.2	1	-1	DM
106742001	2019	20	50:10.2	1	-1	DM
106742001	2019	20	50:10.2	1	-1	DM
106742001	2019	20	50:10.2	1	-1	DM
106742001	2019	20	50:10.2	1	-1	DM
106742001	2019	20	50:10.2	1	-1	DM
106742001	2019	20	50:10.2	1	-1	DM
106742001	2019	20	50:10.2	1	-1	DM
106742001	2019	20	50:10.2	1	-1	DM
106742001	2019	20	50:10.2	1	-1	DM
106742001	2019	20	50:10.2	1	-1	DM
106742001	2019	20	50:10.2	1	-1	DM
106742001	2019	20	50:10.2	1	-1	DM
106742001	2019	20	50:10.2	1	-1	DM
106742001	2019	20	50:10.2	1	-1	DM
106742001	2019	20	50:10.2	1	0	DM
106742001	2019	20	50:10.2	1	0	DM
106742001	2019	20	50:10.2	1	0	DM
106742001	2019	20	50:10.3	1	0	DM
106742001	2019	20	50:10.3	1	0	DM
106742001	2019	20	50:10.3	1	-1	DM
106742001	2019	20	50:10.3	1	-1	DM
106742001	2019	20	50:10.3	1	-1	DM
106742001	2019	20	50:10.3	1	-1	DM
106742001	2019	20	50:10.3	1	-1	DM
106742001	2019	20	50:10.3	1	-1	DM
106742001	2019	20	50:10.3	1	-1	DM
106742001	2019	20	50:10.3	1	-1	DM
106742001	2019	20	50:10.3	1	-1	DM
106742001	2019	20	50:10.3	1	0	DM
106742001	2019	20	50:10.3	1	0	DM
106742001	2019	20	50:10.3	1	-1	DM
106742001	2019	20	50:10.3	1	-1	DM
106742001	2019	20	50:10.3	1	-1	DM
106742001	2019	20	50:10.3	1	0	DM
106742001	2019	20	50:10.3	1	-1	DM
106742001	2019	20	50:10.3	1	0	DM
106742001	2019	20	50:10.3	1	-1	DM
106742001	2019	20	50:10.3	1	-1	DM
106742001	2019	20	50:10.3	1	-1	DM
106742001	2019	20	50:10.3	1	-1	DM
106742001	2019	20	50:10.3	1	-1	DM
106742001	2019	20	50:10.3	1	-1	DM
106742001	2019	20	50:10.3	1	-1	DM
106742001	2019	20	50:10.3	1	-1	DM
106742001	2019	20	50:10.3	1	-1	DM
106742001	2019	20	50:10.3	1	0	DM
106742001	2019	20	50:10.3	1	-1	DM
106742001	2019	20	50:10.3	1	-1	DM
106742001	2019	20	50:10.3	1	-1	DM
106742001	2019	20	50:10.3	1	0	DM
106742001	2019	20	50:10.3	1	-1	DM
106742001	2019	20	50:10.3	1	-1	DM
106742001	2019	20	50:10.3	1	-1	DM
106742001	2019	20	50:10.4	1	-1	DM
106742001	2019	20	50:10.4	1	-1	DM
106742001	2019	20	50:10.4	1	-1	DM
106742001	2019	20	50:10.4	1	0	DM
106742001	2019	20	50:10.4	1	0	DM
106742001	2019	20	50:10.4	1	-1	DM
106742001	2019	20	50:10.4	1	-1	DM
106742001	2019	20	50:10.4	1	0	DM
106742001	2019	20	50:10.4	1	-1	DM
106742001	2019	20	50:10.4	1	-1	DM
106742001	2019	20	50:10.4	1	-1	DM
106742001	2019	20	50:10.4	1	0	DM
106742001	2019	20	50:10.4	1	-1	DM
106742001	2019	20	50:10.4	1	-1	DM
106742001	2019	20	50:10.4	1	-1	DM
106742001	2019	20	50:10.4	1	-1	DM
106742001	2019	20	50:10.4	1	0	DM
106742001	2019	20	50:10.4	1	-1	DM
106742001	2019	20	50:10.4	1	-1	DM
106742001	2019	20	50:10.4	1	-1	DM
106742001	2019	20	50:10.4	1	-1	DM
106742001	2019	20	50:10.4	1	-1	DM
106742001	2019	20	50:10.4	1	0	DM
106742001	2019	20	50:10.4	1	-1	DM
106742001	2019	20	50:10.4	1	-1	DM
106742001	2019	20	50:10.4	1	0	DM
106742001	2019	20	50:10.4	1	0	DM
106742001	2019	20	50:10.4	1	-1	DM
106742001	2019	20	50:10.4	1	-1	DM
106742001	2019	20	50:10.4	1	-1	DM
106742001	2019	20	50:10.4	1	-1	DM
106742001	2019	20	50:10.4	1	-1	DM
106742001	2019	20	50:10.4	1	-1	DM
106742001	2019	20	50:10.4	1	-1	DM
106742001	2019	20	50:10.4	1	-1	DM
106742001	2019	20	50:10.4	1	-1	DM
106742001	2019	20	50:10.5	1	-1	DM
106742001	2019	20	50:10.5	1	-1	DM
106742001	2019	20	50:10.5	1	0	DM
106742001	2019	20	50:10.5	1	-1	DM
106742001	2019	20	50:10.5	1	-1	DM
106742001	2019	20	50:10.5	1	-1	DM
106742001	2019	20	50:10.5	1	-1	DM
106742001	2019	20	50:10.5	1	0	DM
106742001	2019	20	50:10.5	1	-1	DM
106742001	2019	20	50:10.5	1	0	DM
106742001	2019	20	50:10.5	1	-1	DM
106742001	2019	20	50:10.5	1	-1	DM
106742001	2019	20	50:10.5	1	0	DM
106742001	2019	20	50:10.5	1	0	DM
106742001	2019	20	50:10.5	1	-1	DM
106742001	2019	20	50:10.5	1	-1	DM
106742001	2019	20	50:10.5	1	-1	DM
106742001	2019	20	50:10.5	1	0	DM
106742001	2019	20	50:10.5	1	-1	DM
106742001	2019	20	50:10.5	1	-1	DM
106742001	2019	20	50:10.5	1	-1	DM
106742001	2019	20	50:10.5	1	-1	DM
106742001	2019	20	50:10.5	1	-1	DM
106742001	2019	20	50:10.5	1	-1	DM
106742001	2019	20	50:10.5	1	-1	DM
106742001	2019	20	50:10.5	1	-1	DM
106742001	2019	20	50:10.5	1	-1	DM
106742001	2019	20	50:10.5	1	0	DM
106742001	2019	20	50:10.5	1	-1	DM
106742001	2019	20	50:10.5	1	-1	DM
106742001	2019	20	50:10.5	1	-1	DM
106742001	2019	20	50:10.5	1	-1	DM
106742001	2019	20	50:10.5	1	-1	DM
106742001	2019	20	50:10.5	1	-1	DM
106742001	2019	20	50:10.5	1	-1	DM
106742001	2019	20	50:10.5	1	0	DM
106742001	2019	20	50:10.6	1	0	DM
106742001	2019	20	50:10.6	1	-1	DM
106742001	2019	20	50:10.6	1	-1	DM
106742001	2019	20	50:10.6	1	-1	DM
106742001	2019	20	50:10.6	1	0	DM
106742001	2019	20	50:10.6	1	-1	DM
106742001	2019	20	50:10.6	1	-1	DM
106742001	2019	20	50:10.6	1	0	DM
106742001	2019	20	50:10.6	1	-1	DM
106742001	2019	20	50:10.6	1	-1	DM
106742001	2019	20	50:10.6	1	-1	DM
106742001	2019	20	50:10.6	1	-1	DM
106742001	2019	20	50:10.6	1	-1	DM
106742001	2019	20	50:10.6	1	0	DM
106742001	2019	20	50:10.6	1	-1	DM
106742001	2019	20	50:10.6	1	-1	DM
106742001	2019	20	50:10.6	1	0	DM
106742001	2019	20	50:10.6	1	-1	DM
106742001	2019	20	50:10.6	1	-1	DM
106742001	2019	20	50:10.6	1	-1	DM
106742001	2019	20	50:10.6	1	-1	DM
106742001	2019	20	50:10.6	1	-1	DM
106742001	2019	20	50:10.6	1	-1	DM
106742001	2019	20	50:10.6	1	-1	DM
106742001	2019	20	50:10.6	1	-1	DM
106742001	2019	20	50:10.6	1	-1	DM
106742001	2019	20	50:10.6	1	0	DM
106742001	2019	20	50:10.6	1	-1	DM
106742001	2019	20	50:10.6	1	-1	DM
106742001	2019	20	50:10.6	1	0	DM
106742001	2019	20	50:10.6	1	-1	DM
106742001	2019	20	50:10.6	1	0	DM
106742001	2019	20	50:10.6	1	-1	DM
106742001	2019	20	50:10.6	1	-1	DM
106742001	2019	20	50:10.6	1	-1	DM
106742001	2019	20	50:10.6	1	-1	DM
106742001	2019	20	50:10.7	1	0	DM
106742001	2019	20	50:10.7	1	-1	DM
106742001	2019	20	50:10.7	1	-1	DM
106742001	2019	20	50:10.7	1	-1	DM
106742001	2019	20	50:10.7	1	-1	DM
106742001	2019	20	50:10.7	1	-1	DM
106742001	2019	20	50:10.7	1	0	DM
106742001	2019	20	50:10.7	1	0	DM
106742001	2019	20	50:10.7	1	0	DM
106742001	2019	20	50:10.7	1	-1	DM
106742001	2019	20	50:10.7	1	-1	DM
106742001	2019	20	50:10.7	1	-1	DM
106742001	2019	20	50:10.7	1	-1	DM
106742001	2019	20	50:10.7	1	-1	DM
106742001	2019	20	50:10.7	1	0	DM
106742001	2019	20	50:10.7	1	-1	DM
106742001	2019	20	50:10.7	1	0	DM
106742001	2019	20	50:10.7	1	-1	DM
106742001	2019	20	50:10.7	1	-1	DM
106742001	2019	20	50:10.7	1	-1	DM
106742001	2019	20	50:10.7	1	-1	DM
106742001	2019	20	50:10.7	1	-1	DM
106742001	2019	20	50:10.7	1	0	DM
106742001	2019	20	50:10.7	1	-1	DM
106742001	2019	20	50:10.7	1	0	DM
106742001	2019	20	50:10.7	1	-1	DM
106742001	2019	20	50:10.7	1	-1	DM
106742001	2019	20	50:10.7	1	-1	DM
106742001	2019	20	50:10.7	1	-1	DM
106742001	2019	20	50:10.7	1	-1	DM
106742001	2019	20	50:10.7	1	-1	DM
106742001	2019	20	50:10.7	1	-1	DM
106742001	2019	20	50:10.7	1	-1	DM
106742001	2019	20	50:10.7	1	-1	DM
106742001	2019	20	50:10.7	1	-1	DM
106742001	2019	20	50:10.7	1	-1	DM
106742001	2019	20	50:10.8	1	-1	DM
106742001	2019	20	50:10.8	1	-1	DM
106742001	2019	20	50:10.8	1	-1	DM
106742001	2019	20	50:10.8	1	-1	DM
106742001	2019	20	50:10.8	1	0	DM
106742001	2019	20	50:10.8	1	-1	DM
106742001	2019	20	50:10.8	1	0	DM
106742001	2019	20	50:10.8	1	-1	DM
106742001	2019	20	50:10.8	1	-1	DM
106742001	2019	20	50:10.8	1	-1	DM
106742001	2019	20	50:10.8	1	-1	DM
106742001	2019	20	50:10.8	1	0	DM
106742001	2019	20	50:10.8	1	0	DM
106742001	2019	20	50:10.8	1	-1	DM
106742001	2019	20	50:10.8	1	-1	DM
106742001	2019	20	50:10.8	1	0	DM
106742001	2019	20	50:10.8	1	-1	DM
106742001	2019	20	50:10.8	1	-1	DM
106742001	2019	20	50:10.8	1	-1	DM
106742001	2019	20	50:10.8	1	-1	DM
106742001	2019	20	50:10.8	1	-1	DM
106742001	2019	20	50:10.8	1	-1	DM
106742001	2019	20	50:10.8	1	-1	DM
106742001	2019	20	50:10.8	1	-1	DM
106742001	2019	20	50:10.8	1	0	DM
106742001	2019	20	50:10.8	1	-1	DM
106742001	2019	20	50:10.8	1	-1	DM
106742001	2019	20	50:10.8	1	-1	DM
106742001	2019	20	50:10.8	1	0	DM
106742001	2019	20	50:10.8	1	-1	DM
106742001	2019	20	50:10.8	1	-1	DM
106742001	2019	20	50:10.8	1	-1	DM
106742001	2019	20	50:10.8	1	-1	DM
106742001	2019	20	50:10.8	1	-1	DM
106742001	2019	20	50:10.8	1	-1	DM
106742001	2019	20	50:10.8	1	0	DM
106742001	2019	20	50:10.9	1	0	DM
106742001	2019	20	50:10.9	1	0	DM
106742001	2019	20	50:10.9	1	-1	DM
106742001	2019	20	50:10.9	1	-1	DM
106742001	2019	20	50:10.9	1	-1	DM
106742001	2019	20	50:10.9	1	0	DM
106742001	2019	20	50:10.9	1	-1	DM
106742001	2019	20	50:10.9	1	0	DM
106742001	2019	20	50:10.9	1	0	DM
106742001	2019	20	50:10.9	1	-1	DM
106742001	2019	20	50:10.9	1	-1	DM
106742001	2019	20	50:10.9	1	-1	DM
106742001	2019	20	50:10.9	1	-1	DM
106742001	2019	20	50:10.9	1	-1	DM
106742001	2019	20	50:10.9	1	-1	DM
106742001	2019	20	50:10.9	1	-1	DM
106742001	2019	20	50:10.9	1	-1	DM
106742001	2019	20	50:10.9	1	-1	DM
106742001	2019	20	50:10.9	1	-1	DM
106742001	2019	20	50:10.9	1	-1	DM
106742001	2019	20	50:10.9	1	-1	DM
106742001	2019	20	50:10.9	1	-1	DM
106742001	2019	20	50:10.9	1	-1	DM
106742001	2019	20	50:10.9	1	-1	DM
106742001	2019	20	50:10.9	1	-1	DM
106742001	2019	20	50:10.9	1	-1	DM
106742001	2019	20	50:10.9	1	-1	DM
106742001	2019	20	50:10.9	1	-1	DM
106742001	2019	20	50:10.9	1	0	DM
106742001	2019	20	50:10.9	1	-1	DM
106742001	2019	20	50:10.9	1	-1	DM
106742001	2019	20	50:10.9	1	-1	DM
106742001	2019	20	50:10.9	1	-1	DM
106742001	2019	20	50:10.9	1	-1	DM
106742001	2019	20	50:10.9	1	0	DM
106742001	2019	20	50:10.9	1	0	DM
106742001	2019	20	50:11.0	1	0	DM
106742001	2019	20	50:11.0	1	-1	DM
106742001	2019	20	50:11.0	1	-1	DM
106742001	2019	20	50:11.0	1	-1	DM
106742001	2019	20	50:11.0	1	-1	DM
106742001	2019	20	50:11.0	1	-1	DM
106742001	2019	20	50:11.0	1	-1	DM
106742001	2019	20	50:11.0	1	-1	DM
106742001	2019	20	50:11.0	1	0	DM
106742001	2019	20	50:11.0	1	-1	DM
106742001	2019	20	50:11.0	1	0	DM
106742001	2019	20	50:11.0	1	-1	DM
106742001	2019	20	50:11.0	1	-1	DM
106742001	2019	20	50:11.0	1	-1	DM
106742001	2019	20	50:11.0	1	0	DM
106742001	2019	20	50:11.0	1	-1	DM
106742001	2019	20	50:11.0	1	-1	DM
106742001	2019	20	50:11.0	1	-1	DM
106742001	2019	20	50:11.0	1	0	DM
106742001	2019	20	50:11.0	1	0	DM
106742001	2019	20	50:11.0	1	-1	DM
106742001	2019	20	50:11.0	1	-1	DM
106742001	2019	20	50:11.0	1	0	DM
106742001	2019	20	50:11.0	1	-1	DM
106742001	2019	20	50:11.0	1	-1	DM
106742001	2019	20	50:11.0	1	-1	DM
106742001	2019	20	50:11.0	1	-1	DM
106742001	2019	20	50:11.0	1	-1	DM
106742001	2019	20	50:11.0	1	-1	DM
106742001	2019	20	50:11.0	1	-1	DM
106742001	2019	20	50:11.0	1	0	DM
106742001	2019	20	50:11.0	1	-1	DM
106742001	2019	20	50:11.0	1	-1	DM
106742001	2019	20	50:11.0	1	-1	DM
106742001	2019	20	50:11.0	1	-1	DM
106742001	2019	20	50:11.0	1	-1	DM
106742001	2019	20	50:11.1	1	0	DM
106742001	2019	20	50:11.1	1	-1	DM
106742001	2019	20	50:11.1	1	-1	DM
106742001	2019	20	50:11.1	1	-1	DM
106742001	2019	20	50:11.1	1	-1	DM
106742001	2019	20	50:11.1	1	-1	DM
106742001	2019	20	50:11.1	1	-1	DM
106742001	2019	20	50:11.1	1	-1	DM
106742001	2019	20	50:11.1	1	0	DM
106742001	2019	20	50:11.1	1	-1	DM
106742001	2019	20	50:11.1	1	-1	DM
106742001	2019	20	50:11.1	1	0	DM
106742001	2019	20	50:11.1	1	0	DM
106742001	2019	20	50:11.1	1	-1	DM
106742001	2019	20	50:11.1	1	-1	DM
106742001	2019	20	50:11.1	1	-1	DM
106742001	2019	20	50:11.1	1	-1	DM
106742001	2019	20	50:11.1	1	0	DM
106742001	2019	20	50:11.1	1	-1	DM
106742001	2019	20	50:11.1	1	-1	DM
106742001	2019	20	50:11.1	1	-1	DM
106742001	2019	20	50:11.1	1	-1	DM
106742001	2019	20	50:11.1	1	-1	DM
106742001	2019	20	50:11.1	1	-1	DM
106742001	2019	20	50:11.1	1	-1	DM
106742001	2019	20	50:11.1	1	-1	DM
106742001	2019	20	50:11.1	1	-1	DM
106742001	2019	20	50:11.1	1	0	DM
106742001	2019	20	50:11.1	1	-1	DM
106742001	2019	20	50:11.1	1	-1	DM
106742001	2019	20	50:11.1	1	0	DM
106742001	2019	20	50:11.1	1	-1	DM
106742001	2019	20	50:11.1	1	-1	DM
106742001	2019	20	50:11.1	1	0	DM
106742001	2019	20	50:11.1	1	-1	DM
106742001	2019	20	50:11.1	1	-1	DM
106742001	2019	20	50:11.2	1	-1	DM
106742001	2019	20	50:11.2	1	-1	DM
106742001	2019	20	50:11.2	1	-1	DM
106742001	2019	20	50:11.2	1	-1	DM
106742001	2019	20	50:11.2	1	-1	DM
106742001	2019	20	50:11.2	1	-1	DM
106742001	2019	20	50:11.2	1	0	DM
106742001	2019	20	50:11.2	1	-1	DM
106742001	2019	20	50:11.2	1	-1	DM
106742001	2019	20	50:11.2	1	-1	DM
106742001	2019	20	50:11.2	1	-1	DM
106742001	2019	20	50:11.2	1	-1	DM
106742001	2019	20	50:11.2	1	-1	DM
106742001	2019	20	50:11.2	1	-1	DM
106742001	2019	20	50:11.2	1	-1	DM
106742001	2019	20	50:11.2	1	-1	DM
106742001	2019	20	50:11.2	1	-1	DM
106742001	2019	20	50:11.2	1	-1	DM
106742001	2019	20	50:11.2	1	-1	DM
106742001	2019	20	50:11.2	1	-1	DM
106742001	2019	20	50:11.2	1	-1	DM
106742001	2019	20	50:11.2	1	0	DM
106742001	2019	20	50:11.2	1	-1	DM
106742001	2019	20	50:11.2	1	-1	DM
106742001	2019	20	50:11.2	1	-1	DM
106742001	2019	20	50:11.2	1	0	DM
106742001	2019	20	50:11.2	1	0	DM
106742001	2019	20	50:11.2	1	0	DM
106742001	2019	20	50:11.2	1	-1	DM
106742001	2019	20	50:11.2	1	0	DM
106742001	2019	20	50:11.2	1	0	DM
106742001	2019	20	50:11.2	1	-1	DM
106742001	2019	20	50:11.2	1	-1	DM
106742001	2019	20	50:11.2	1	-1	DM
106742001	2019	20	50:11.2	1	-1	DM
106742001	2019	20	50:11.2	1	0	DM
106742001	2019	20	50:11.3	1	-1	DM
106742001	2019	20	50:11.3	1	-1	DM
106742001	2019	20	50:11.3	1	-1	DM
106742001	2019	20	50:11.3	1	-1	DM
106742001	2019	20	50:11.3	1	-1	DM
106742001	2019	20	50:11.3	1	-1	DM
106742001	2019	20	50:11.3	1	-1	DM
106742001	2019	20	50:11.3	1	-1	DM
106742001	2019	20	50:11.3	1	-1	DM
106742001	2019	20	50:11.3	1	-1	DM
106742001	2019	20	50:11.3	1	-1	DM
106742001	2019	20	50:11.3	1	-1	DM
106742001	2019	20	50:11.3	1	0	DM
106742001	2019	20	50:11.3	1	0	DM
106742001	2019	20	50:11.3	1	-1	DM
106742001	2019	20	50:11.3	1	0	DM
106742001	2019	20	50:11.3	1	-1	DM
106742001	2019	20	50:11.3	1	-1	DM
106742001	2019	20	50:11.3	1	-1	DM
106742001	2019	20	50:11.3	1	-1	DM
106742001	2019	20	50:11.3	1	-1	DM
106742001	2019	20	50:11.3	1	0	DM
106742001	2019	20	50:11.3	1	-1	DM
106742001	2019	20	50:11.3	1	-1	DM
106742001	2019	20	50:11.3	1	-1	DM
106742001	2019	20	50:11.3	1	-1	DM
106742001	2019	20	50:11.3	1	-1	DM
106742001	2019	20	50:11.3	1	0	DM
106742001	2019	20	50:11.3	1	-1	DM
106742001	2019	20	50:11.3	1	-1	DM
106742001	2019	20	50:11.3	1	-1	DM
106742001	2019	20	50:11.3	1	0	DM
106742001	2019	20	50:11.3	1	0	DM
106742001	2019	20	50:11.3	1	-1	DM
106742001	2019	20	50:11.3	1	-1	DM
106742001	2019	20	50:11.3	1	0	DM
106742001	2019	20	50:11.4	1	-1	DM
106742001	2019	20	50:11.4	1	-1	DM
106742001	2019	20	50:11.4	1	-1	DM
106742001	2019	20	50:11.4	1	-1	DM
106742001	2019	20	50:11.4	1	0	DM
106742001	2019	20	50:11.4	1	-1	DM
106742001	2019	20	50:11.4	1	-1	DM
106742001	2019	20	50:11.4	1	-1	DM
106742001	2019	20	50:11.4	1	-1	DM
106742001	2019	20	50:11.4	1	-1	DM
106742001	2019	20	50:11.4	1	0	DM
106742001	2019	20	50:11.4	1	-1	DM
106742001	2019	20	50:11.4	1	-1	DM
106742001	2019	20	50:11.4	1	0	DM
106742001	2019	20	50:11.4	1	-1	DM
106742001	2019	20	50:11.4	1	-1	DM
106742001	2019	20	50:11.4	1	0	DM
106742001	2019	20	50:11.4	1	-1	DM
106742001	2019	20	50:11.4	1	-1	DM
106742001	2019	20	50:11.4	1	-1	DM
106742001	2019	20	50:11.4	1	-1	DM
106742001	2019	20	50:11.4	1	-1	DM
106742001	2019	20	50:11.4	1	0	DM
106742001	2019	20	50:11.4	1	-1	DM
106742001	2019	20	50:11.4	1	-1	DM
106742001	2019	20	50:11.4	1	-1	DM
106742001	2019	20	50:11.4	1	-1	DM
106742001	2019	20	50:11.4	1	0	DM
106742001	2019	20	50:11.4	1	-1	DM
106742001	2019	20	50:11.4	1	-1	DM
106742001	2019	20	50:11.4	1	-1	DM
106742001	2019	20	50:11.4	1	-1	DM
106742001	2019	20	50:11.4	1	-1	DM
106742001	2019	20	50:11.4	1	0	DM
106742001	2019	20	50:11.4	1	-1	DM
106742001	2019	20	50:11.4	1	0	DM
106742001	2019	20	50:11.5	1	-1	DM
106742001	2019	20	50:11.5	1	0	DM
106742001	2019	20	50:11.5	1	-1	DM
106742001	2019	20	50:11.5	1	-1	DM
106742001	2019	20	50:11.5	1	0	DM
106742001	2019	20	50:11.5	1	0	DM
106742001	2019	20	50:11.5	1	-1	DM
106742001	2019	20	50:11.5	1	-1	DM
106742001	2019	20	50:11.5	1	-1	DM
106742001	2019	20	50:11.5	1	-1	DM
106742001	2019	20	50:11.5	1	-1	DM
106742001	2019	20	50:11.5	1	-1	DM
106742001	2019	20	50:11.5	1	0	DM
106742001	2019	20	50:11.5	1	-1	DM
106742001	2019	20	50:11.5	1	-1	DM
106742001	2019	20	50:11.5	1	-1	DM
106742001	2019	20	50:11.5	1	-1	DM
106742001	2019	20	50:11.5	1	-1	DM
106742001	2019	20	50:11.5	1	-1	DM
106742001	2019	20	50:11.5	1	0	DM
106742001	2019	20	50:11.5	1	-1	DM
106742001	2019	20	50:11.5	1	-1	DM
106742001	2019	20	50:11.5	1	-1	DM
106742001	2019	20	50:11.5	1	-1	DM
106742001	2019	20	50:11.5	1	-1	DM
106742001	2019	20	50:11.5	1	-1	DM
106742001	2019	20	50:11.5	1	0	DM
106742001	2019	20	50:11.5	1	-1	DM
106742001	2019	20	50:11.5	1	-1	DM
106742001	2019	20	50:11.5	1	-1	DM
106742001	2019	20	50:11.5	1	0	DM
106742001	2019	20	50:11.5	1	0	DM
106742001	2019	20	50:11.5	1	-1	DM
106742001	2019	20	50:11.5	1	-1	DM
106742001	2019	20	50:11.5	1	-1	DM
106742001	2019	20	50:11.5	1	-1	DM
106742001	2019	20	50:11.6	1	-1	DM
106742001	2019	20	50:11.6	1	-1	DM
106742001	2019	20	50:11.6	1	-1	DM
106742001	2019	20	50:11.6	1	-1	DM
106742001	2019	20	50:11.6	1	-1	DM
106742001	2019	20	50:11.6	1	-1	DM
106742001	2019	20	50:11.6	1	0	DM
106742001	2019	20	50:11.6	1	-1	DM
106742001	2019	20	50:11.6	1	-1	DM
106742001	2019	20	50:11.6	1	0	DM
106742001	2019	20	50:11.6	1	-1	DM
106742001	2019	20	50:11.6	1	0	DM
106742001	2019	20	50:11.6	1	-1	DM
106742001	2019	20	50:11.6	1	-1	DM
106742001	2019	20	50:11.6	1	0	DM
106742001	2019	20	50:11.6	1	-1	DM
106742001	2019	20	50:11.6	1	-1	DM
106742001	2019	20	50:11.6	1	-1	DM
106742001	2019	20	50:11.6	1	-1	DM
106742001	2019	20	50:11.6	1	0	DM
106742001	2019	20	50:11.6	1	0	DM
106742001	2019	20	50:11.6	1	-1	DM
106742001	2019	20	50:11.6	1	-1	DM
106742001	2019	20	50:11.6	1	-1	DM
106742001	2019	20	50:11.6	1	-1	DM
106742001	2019	20	50:11.6	1	-1	DM
106742001	2019	20	50:11.6	1	-1	DM
106742001	2019	20	50:11.6	1	-1	DM
106742001	2019	20	50:11.6	1	0	DM
106742001	2019	20	50:11.6	1	-1	DM
106742001	2019	20	50:11.6	1	-1	DM
106742001	2019	20	50:11.6	1	-1	DM
106742001	2019	20	50:11.6	1	-1	DM
106742001	2019	20	50:11.6	1	-1	DM
106742001	2019	20	50:11.6	1	0	DM
106742001	2019	20	50:11.6	1	-1	DM
106742001	2019	20	50:11.7	1	-1	DM
106742001	2019	20	50:11.7	1	-1	DM
106742001	2019	20	50:11.7	1	0	DM
106742001	2019	20	50:11.7	1	0	DM
106742001	2019	20	50:11.7	1	-1	DM
106742001	2019	20	50:11.7	1	-1	DM
106742001	2019	20	50:11.7	1	-1	DM
106742001	2019	20	50:11.7	1	-1	DM
106742001	2019	20	50:11.7	1	-1	DM
106742001	2019	20	50:11.7	1	-1	DM
106742001	2019	20	50:11.7	1	-1	DM
106742001	2019	20	50:11.7	1	-1	DM
106742001	2019	20	50:11.7	1	-1	DM
106742001	2019	20	50:11.7	1	0	DM
106742001	2019	20	50:11.7	1	-1	DM
106742001	2019	20	50:11.7	1	-1	DM
106742001	2019	20	50:11.7	1	-1	DM
106742001	2019	20	50:11.7	1	-1	DM
106742001	2019	20	50:11.7	1	-1	DM
106742001	2019	20	50:11.7	1	0	DM
106742001	2019	20	50:11.7	1	-1	DM
106742001	2019	20	50:11.7	1	0	DM
106742001	2019	20	50:11.7	1	0	DM
106742001	2019	20	50:11.7	1	-1	DM
106742001	2019	20	50:11.7	1	-1	DM
106742001	2019	20	50:11.7	1	-1	DM
106742001	2019	20	50:11.7	1	-1	DM
106742001	2019	20	50:11.7	1	0	DM
106742001	2019	20	50:11.7	1	-1	DM
106742001	2019	20	50:11.7	1	-1	DM
106742001	2019	20	50:11.7	1	-1	DM
106742001	2019	20	50:11.7	1	-1	DM
106742001	2019	20	50:11.7	1	-1	DM
106742001	2019	20	50:11.7	1	0	DM
106742001	2019	20	50:11.7	1	-1	DM
106742001	2019	20	50:11.7	1	-1	DM
106742001	2019	20	50:11.8	1	-1	DM
106742001	2019	20	50:11.8	1	-1	DM
106742001	2019	20	50:11.8	1	-1	DM
106742001	2019	20	50:11.8	1	-1	DM
106742001	2019	20	50:11.8	1	0	DM
106742001	2019	20	50:11.8	1	-1	DM
106742001	2019	20	50:11.8	1	0	DM
106742001	2019	20	50:11.8	1	-1	DM
106742001	2019	20	50:11.8	1	-1	DM
106742001	2019	20	50:11.8	1	0	DM
106742001	2019	20	50:11.8	1	-1	DM
106742001	2019	20	50:11.8	1	-1	DM
106742001	2019	20	50:11.8	1	-1	DM
106742001	2019	20	50:11.8	1	-1	DM
106742001	2019	20	50:11.8	1	-1	DM
106742001	2019	20	50:11.8	1	-1	DM
106742001	2019	20	50:11.8	1	-1	DM
106742001	2019	20	50:11.8	1	-1	DM
106742001	2019	20	50:11.8	1	-1	DM
106742001	2019	20	50:11.8	1	-1	DM
106742001	2019	20	50:11.8	1	0	DM
106742001	2019	20	50:11.8	1	0	DM
106742001	2019	20	50:11.8	1	-1	DM
106742001	2019	20	50:11.8	1	-1	DM
106742001	2019	20	50:11.8	1	0	DM
106742001	2019	20	50:11.8	1	-1	DM
106742001	2019	20	50:11.8	1	-1	DM
106742001	2019	20	50:11.8	1	-1	DM
106742001	2019	20	50:11.8	1	-1	DM
106742001	2019	20	50:11.8	1	-1	DM
106742001	2019	20	50:11.8	1	-1	DM
106742001	2019	20	50:11.8	1	-1	DM
106742001	2019	20	50:11.8	1	-1	DM
106742001	2019	20	50:11.8	1	0	DM
106742001	2019	20	50:11.8	1	-1	DM
106742001	2019	20	50:11.8	1	0	DM
106742001	2019	20	50:11.9	1	0	DM
106742001	2019	20	50:11.9	1	0	DM
106742001	2019	20	50:11.9	1	0	DM
106742001	2019	20	50:11.9	1	-1	DM
106742001	2019	20	50:11.9	1	-1	DM
106742001	2019	20	50:11.9	1	-1	DM
106742001	2019	20	50:11.9	1	-1	DM
106742001	2019	20	50:11.9	1	0	DM
106742001	2019	20	50:11.9	1	-1	DM
106742001	2019	20	50:11.9	1	0	DM
106742001	2019	20	50:11.9	1	-1	DM
106742001	2019	20	50:11.9	1	0	DM
106742001	2019	20	50:11.9	1	-1	DM
106742001	2019	20	50:11.9	1	-1	DM
106742001	2019	20	50:11.9	1	-1	DM
106742001	2019	20	50:11.9	1	-1	DM
106742001	2019	20	50:11.9	1	-1	DM
106742001	2019	20	50:11.9	1	0	DM
106742001	2019	20	50:11.9	1	-1	DM
106742001	2019	20	50:11.9	1	-1	DM
106742001	2019	20	50:11.9	1	-1	DM
106742001	2019	20	50:11.9	1	-1	DM
106742001	2019	20	50:11.9	1	-1	DM
106742001	2019	20	50:11.9	1	-1	DM
106742001	2019	20	50:11.9	1	-1	DM
106742001	2019	20	50:11.9	1	-1	DM
106742001	2019	20	50:11.9	1	-1	DM
106742001	2019	20	50:11.9	1	0	DM
106742001	2019	20	50:11.9	1	-1	DM
106742001	2019	20	50:11.9	1	-1	DM
106742001	2019	20	50:11.9	1	-1	DM
106742001	2019	20	50:11.9	1	-1	DM
106742001	2019	20	50:11.9	1	-1	DM
106742001	2019	20	50:11.9	1	-1	DM
106742001	2019	20	50:11.9	1	-1	DM
106742001	2019	20	50:11.9	1	-1	DM
106742001	2019	20	50:12.0	1	-1	DM
106742001	2019	20	50:12.0	1	-1	DM
106742001	2019	20	50:12.0	1	-1	DM
106742001	2019	20	50:12.0	1	-1	DM
106742001	2019	20	50:12.0	1	-1	DM
106742001	2019	20	50:12.0	1	-1	DM
106742001	2019	20	50:12.0	1	-1	DM
106742001	2019	20	50:12.0	1	-1	DM
106742001	2019	20	50:12.0	1	-1	DM
106742001	2019	20	50:12.0	1	0	DM
106742001	2019	20	50:12.0	1	-1	DM
106742001	2019	20	50:12.0	1	-1	DM
106742001	2019	20	50:12.0	1	-1	DM
106742001	2019	20	50:12.0	1	0	DM
106742001	2019	20	50:12.0	1	0	DM
106742001	2019	20	50:12.0	1	-1	DM
106742001	2019	20	50:12.0	1	-1	DM
106742001	2019	20	50:12.0	1	-1	DM
106742001	2019	20	50:12.0	1	0	DM
106742001	2019	20	50:12.0	1	-1	DM
106742001	2019	20	50:12.0	1	0	DM
106742001	2019	20	50:12.0	1	-1	DM
106742001	2019	20	50:12.0	1	-1	DM
106742001	2019	20	50:12.0	1	-1	DM
106742001	2019	20	50:12.0	1	0	DM
106742001	2019	20	50:12.0	1	0	DM
106742001	2019	20	50:12.0	1	-1	DM
106742001	2019	20	50:12.0	1	0	DM
106742001	2019	20	50:12.0	1	-1	DM
106742001	2019	20	50:12.0	1	-1	DM
106742001	2019	20	50:12.0	1	-1	DM
106742001	2019	20	50:12.0	1	-1	DM
106742001	2019	20	50:12.0	1	-1	DM
106742001	2019	20	50:12.0	1	-1	DM
106742001	2019	20	50:12.0	1	-1	DM
106742001	2019	20	50:12.0	1	-1	DM
106742001	2019	20	50:12.1	1	-1	DM
106742001	2019	20	50:12.1	1	-1	DM
106742001	2019	20	50:12.1	1	0	DM
106742001	2019	20	50:12.1	1	-1	DM
106742001	2019	20	50:12.1	1	0	DM
106742001	2019	20	50:12.1	1	-1	DM
106742001	2019	20	50:12.1	1	-1	DM
106742001	2019	20	50:12.1	1	-1	DM
106742001	2019	20	50:12.1	1	-1	DM
106742001	2019	20	50:12.1	1	-1	DM
106742001	2019	20	50:12.1	1	-1	DM
106742001	2019	20	50:12.1	1	-1	DM
106742001	2019	20	50:12.1	1	0	DM
106742001	2019	20	50:12.1	1	-1	DM
106742001	2019	20	50:12.1	1	-1	DM
106742001	2019	20	50:12.1	1	-1	DM
106742001	2019	20	50:12.1	1	-1	DM
106742001	2019	20	50:12.1	1	-1	DM
106742001	2019	20	50:12.1	1	-1	DM
106742001	2019	20	50:12.1	1	-1	DM
106742001	2019	20	50:12.1	1	0	DM
106742001	2019	20	50:12.1	1	-1	DM
106742001	2019	20	50:12.1	1	-1	DM
106742001	2019	20	50:12.1	1	-1	DM
106742001	2019	20	50:12.1	1	-1	DM
106742001	2019	20	50:12.1	1	-1	DM
106742001	2019	20	50:12.1	1	-1	DM
106742001	2019	20	50:12.1	1	-1	DM
106742001	2019	20	50:12.1	1	-1	DM
106742001	2019	20	50:12.1	1	0	DM
106742001	2019	20	50:12.1	1	-1	DM
106742001	2019	20	50:12.1	1	-1	DM
106742001	2019	20	50:12.1	1	0	DM
106742001	2019	20	50:12.1	1	-1	DM
106742001	2019	20	50:12.1	1	0	DM
106742001	2019	20	50:12.1	1	0	DM
106742001	2019	20	50:12.2	1	0	DM
106742001	2019	20	50:12.2	1	-1	DM
106742001	2019	20	50:12.2	1	-1	DM
106742001	2019	20	50:12.2	1	-1	DM
106742001	2019	20	50:12.2	1	-1	DM
106742001	2019	20	50:12.2	1	-1	DM
106742001	2019	20	50:12.2	1	-1	DM
106742001	2019	20	50:12.2	1	-1	DM
106742001	2019	20	50:12.2	1	-1	DM
106742001	2019	20	50:12.2	1	-1	DM
106742001	2019	20	50:12.2	1	-1	DM
106742001	2019	20	50:12.2	1	0	DM
106742001	2019	20	50:12.2	1	-1	DM
106742001	2019	20	50:12.2	1	-1	DM
106742001	2019	20	50:12.2	1	-1	DM
106742001	2019	20	50:12.2	1	0	DM
106742001	2019	20	50:12.2	1	-1	DM
106742001	2019	20	50:12.2	1	0	DM
106742001	2019	20	50:12.2	1	-1	DM
106742001	2019	20	50:12.2	1	-1	DM
106742001	2019	20	50:12.2	1	0	DM
106742001	2019	20	50:12.2	1	-1	DM
106742001	2019	20	50:12.2	1	-1	DM
106742001	2019	20	50:12.2	1	-1	DM
106742001	2019	20	50:12.2	1	-1	DM
106742001	2019	20	50:12.2	1	0	DM
106742001	2019	20	50:12.2	1	0	DM
106742001	2019	20	50:12.2	1	-1	DM
106742001	2019	20	50:12.2	1	-1	DM
106742001	2019	20	50:12.2	1	-1	DM
106742001	2019	20	50:12.2	1	-1	DM
106742001	2019	20	50:12.2	1	-1	DM
106742001	2019	20	50:12.2	1	-1	DM
106742001	2019	20	50:12.2	1	0	DM
106742001	2019	20	50:12.2	1	-1	DM
106742001	2019	20	50:12.2	1	-1	DM
106742001	2019	20	50:12.3	1	-1	DM
106742001	2019	20	50:12.3	1	-1	DM
106742001	2019	20	50:12.3	1	0	DM
106742001	2019	20	50:12.3	1	-1	DM
106742001	2019	20	50:12.3	1	-1	DM
106742001	2019	20	50:12.3	1	-1	DM
106742001	2019	20	50:12.3	1	-1	DM
106742001	2019	20	50:12.3	1	-1	DM
106742001	2019	20	50:12.3	1	-1	DM
106742001	2019	20	50:12.3	1	-1	DM
106742001	2019	20	50:12.3	1	-1	DM
106742001	2019	20	50:12.3	1	-1	DM
106742001	2019	20	50:12.3	1	-1	DM
106742001	2019	20	50:12.3	1	-1	DM
106742001	2019	20	50:12.3	1	-1	DM
106742001	2019	20	50:12.3	1	-1	DM
106742001	2019	20	50:12.3	1	-1	DM
106742001	2019	20	50:12.3	1	-1	DM
106742001	2019	20	50:12.3	1	-1	DM
106742001	2019	20	50:12.3	1	-1	DM
106742001	2019	20	50:12.3	1	-1	DM
106742001	2019	20	50:12.3	1	-1	DM
106742001	2019	20	50:12.3	1	0	DM
106742001	2019	20	50:12.3	1	-1	DM
106742001	2019	20	50:12.3	1	0	DM
106742001	2019	20	50:12.3	1	0	DM
106742001	2019	20	50:12.3	1	-1	DM
106742001	2019	20	50:12.3	1	0	DM
106742001	2019	20	50:12.3	1	0	DM
106742001	2019	20	50:12.3	1	-1	DM
106742001	2019	20	50:12.3	1	-1	DM
106742001	2019	20	50:12.3	1	-1	DM
106742001	2019	20	50:12.3	1	0	DM
106742001	2019	20	50:12.3	1	0	DM
106742001	2019	20	50:12.3	1	-1	DM
106742001	2019	20	50:12.3	1	-1	DM
106742001	2019	20	50:12.4	1	-1	DM
106742001	2019	20	50:12.4	1	-1	DM
106742001	2019	20	50:12.4	1	0	DM
106742001	2019	20	50:12.4	1	1	DM
106742001	2019	20	50:12.4	1	-1	DM
106742001	2019	20	50:12.4	1	0	DM
106742001	2019	20	50:12.4	1	1	DM
106742001	2019	20	50:12.4	1	-1	DM
106742001	2019	20	50:12.4	1	-1	DM
106742001	2019	20	50:12.4	1	-1	DM
106742001	2019	20	50:12.4	1	-1	DM
106742001	2019	20	50:12.4	1	0	DM
106742001	2019	20	50:12.4	1	-1	DM
106742001	2019	20	50:12.4	1	-1	DM
106742001	2019	20	50:12.4	1	-1	DM
106742001	2019	20	50:12.4	1	-1	DM
106742001	2019	20	50:12.4	1	-1	DM
106742001	2019	20	50:12.4	1	-1	DM
106742001	2019	20	50:12.4	1	-1	DM
106742001	2019	20	50:12.4	1	0	DM
106742001	2019	20	50:12.4	1	0	DM
106742001	2019	20	50:12.4	1	-1	DM
106742001	2019	20	50:12.4	1	0	DM
106742001	2019	20	50:12.4	1	-1	DM
106742001	2019	20	50:12.4	1	0	DM
106742001	2019	20	50:12.4	1	-1	DM
106742001	2019	20	50:12.4	1	-1	DM
106742001	2019	20	50:12.4	1	-1	DM
106742001	2019	20	50:12.4	1	-1	DM
106742001	2019	20	50:12.4	1	-1	DM
106742001	2019	20	50:12.4	1	-1	DM
106742001	2019	20	50:12.4	1	1	DM
106742001	2019	20	50:12.4	1	1	DM
106742001	2019	20	50:12.4	1	-1	DM
106742001	2019	20	50:12.4	1	0	DM
106742001	2019	20	50:12.4	1	-1	DM
106742001	2019	20	50:12.5	1	0	DM
106742001	2019	20	50:12.5	1	-1	DM
106742001	2019	20	50:12.5	1	-1	DM
106742001	2019	20	50:12.5	1	0	DM
106742001	2019	20	50:12.5	1	0	DM
106742001	2019	20	50:12.5	1	0	DM
106742001	2019	20	50:12.5	1	-1	DM
106742001	2019	20	50:12.5	1	-1	DM
106742001	2019	20	50:12.5	1	-1	DM
106742001	2019	20	50:12.5	1	0	DM
106742001	2019	20	50:12.5	1	-1	DM
106742001	2019	20	50:12.5	1	-1	DM
106742001	2019	20	50:12.5	1	-1	DM
106742001	2019	20	50:12.5	1	-1	DM
106742001	2019	20	50:12.5	1	-1	DM
106742001	2019	20	50:12.5	1	1	DM
106742001	2019	20	50:12.5	1	1	DM
106742001	2019	20	50:12.5	1	1	DM
106742001	2019	20	50:12.5	1	-1	DM
106742001	2019	20	50:12.5	1	-1	DM
106742001	2019	20	50:12.5	1	-1	DM
106742001	2019	20	50:12.5	1	-1	DM
106742001	2019	20	50:12.5	1	-1	DM
106742001	2019	20	50:12.5	1	0	DM
106742001	2019	20	50:12.5	1	0	DM
106742001	2019	20	50:12.5	1	-1	DM
106742001	2019	20	50:12.5	1	1	DM
106742001	2019	20	50:12.5	1	-1	DM
106742001	2019	20	50:12.5	1	0	DM
106742001	2019	20	50:12.5	1	-1	DM
106742001	2019	20	50:12.5	1	-1	DM
106742001	2019	20	50:12.5	1	-1	DM
106742001	2019	20	50:12.5	1	-1	DM
106742001	2019	20	50:12.5	1	-1	DM
106742001	2019	20	50:12.5	1	-1	DM
106742001	2019	20	50:12.5	1	-1	DM
106742001	2019	20	50:12.6	1	-1	DM
106742001	2019	20	50:12.6	1	-1	DM
106742001	2019	20	50:12.6	1	-1	DM
106742001	2019	20	50:12.6	1	-1	DM
106742001	2019	20	50:12.6	1	-1	DM
106742001	2019	20	50:12.6	1	-1	DM
106742001	2019	20	50:12.6	1	-1	DM
106742001	2019	20	50:12.6	1	-1	DM
106742001	2019	20	50:12.6	1	-1	DM
106742001	2019	20	50:12.6	1	-1	DM
106742001	2019	20	50:12.6	1	-1	DM
106742001	2019	20	50:12.6	1	-1	DM
106742001	2019	20	50:12.6	1	0	DM
106742001	2019	20	50:12.6	1	-1	DM
106742001	2019	20	50:12.6	1	-1	DM
106742001	2019	20	50:12.6	1	0	DM
106742001	2019	20	50:12.6	1	0	DM
106742001	2019	20	50:12.6	1	-1	DM
106742001	2019	20	50:12.6	1	-1	DM
106742001	2019	20	50:12.6	1	-1	DM
106742001	2019	20	50:12.6	1	0	DM
106742001	2019	20	50:12.6	1	-1	DM
106742001	2019	20	50:12.6	1	0	DM
106742001	2019	20	50:12.6	1	-1	DM
106742001	2019	20	50:12.6	1	-1	DM
106742001	2019	20	50:12.6	1	-1	DM
106742001	2019	20	50:12.6	1	-1	DM
106742001	2019	20	50:12.6	1	0	DM
106742001	2019	20	50:12.6	1	-1	DM
106742001	2019	20	50:12.6	1	-1	DM
106742001	2019	20	50:12.6	1	-1	DM
106742001	2019	20	50:12.6	1	-1	DM
106742001	2019	20	50:12.6	1	-1	DM
106742001	2019	20	50:12.6	1	-1	DM
106742001	2019	20	50:12.6	1	0	DM
106742001	2019	20	50:12.6	1	0	DM
106742001	2019	20	50:12.7	1	-1	DM
106742001	2019	20	50:12.7	1	0	DM
106742001	2019	20	50:12.7	1	0	DM
106742001	2019	20	50:12.7	1	-1	DM
106742001	2019	20	50:12.7	1	-1	DM
106742001	2019	20	50:12.7	1	-1	DM
106742001	2019	20	50:12.7	1	-1	DM
106742001	2019	20	50:12.7	1	0	DM
106742001	2019	20	50:12.7	1	-1	DM
106742001	2019	20	50:12.7	1	0	DM
106742001	2019	20	50:12.7	1	-1	DM
106742001	2019	20	50:12.7	1	-1	DM
106742001	2019	20	50:12.7	1	-1	DM
106742001	2019	20	50:12.7	1	-1	DM
106742001	2019	20	50:12.7	1	-1	DM
106742001	2019	20	50:12.7	1	-1	DM
106742001	2019	20	50:12.7	1	0	DM
106742001	2019	20	50:12.7	1	0	DM
106742001	2019	20	50:12.7	1	-1	DM
106742001	2019	20	50:12.7	1	-1	DM
106742001	2019	20	50:12.7	1	-1	DM
106742001	2019	20	50:12.7	1	1	DM
106742001	2019	20	50:12.7	1	-1	DM
106742001	2019	20	50:12.7	1	0	DM
106742001	2019	20	50:12.7	1	-1	DM
106742001	2019	20	50:12.7	1	-1	DM
106742001	2019	20	50:12.7	1	0	DM
106742001	2019	20	50:12.7	1	-1	DM
106742001	2019	20	50:12.7	1	1	DM
106742001	2019	20	50:12.7	1	-1	DM
106742001	2019	20	50:12.7	1	-1	DM
106742001	2019	20	50:12.7	1	-1	DM
106742001	2019	20	50:12.7	1	-1	DM
106742001	2019	20	50:12.7	1	1	DM
106742001	2019	20	50:12.7	1	1	DM
106742001	2019	20	50:12.7	1	-1	DM
106742001	2019	20	50:12.8	1	0	DM
106742001	2019	20	50:12.8	1	-1	DM
106742001	2019	20	50:12.8	1	-1	DM
106742001	2019	20	50:12.8	1	-1	DM
106742001	2019	20	50:12.8	1	-1	DM
106742001	2019	20	50:12.8	1	0	DM
106742001	2019	20	50:12.8	1	-1	DM
106742001	2019	20	50:12.8	1	1	DM
106742001	2019	20	50:12.8	1	-1	DM
106742001	2019	20	50:12.8	1	-1	DM
106742001	2019	20	50:12.8	1	1	DM
106742001	2019	20	50:12.8	1	-1	DM
106742001	2019	20	50:12.8	1	0	DM
106742001	2019	20	50:12.8	1	-1	DM
106742001	2019	20	50:12.8	1	-1	DM
106742001	2019	20	50:12.8	1	0	DM
106742001	2019	20	50:12.8	1	-1	DM
106742001	2019	20	50:12.8	1	-1	DM
106742001	2019	20	50:12.8	1	-1	DM
106742001	2019	20	50:12.8	1	-1	DM
106742001	2019	20	50:12.8	1	-1	DM
106742001	2019	20	50:12.8	1	-1	DM
106742001	2019	20	50:12.8	1	-1	DM
106742001	2019	20	50:12.8	1	-1	DM
106742001	2019	20	50:12.8	1	-1	DM
106742001	2019	20	50:12.8	1	-1	DM
106742001	2019	20	50:12.8	1	-1	DM
106742001	2019	20	50:12.8	1	-1	DM
106742001	2019	20	50:12.8	1	1	DM
106742001	2019	20	50:12.8	1	1	DM
106742001	2019	20	50:12.8	1	1	DM
106742001	2019	20	50:12.8	1	1	DM
106742001	2019	20	50:12.8	1	-1	DM
106742001	2019	20	50:12.8	1	1	DM
106742001	2019	20	50:12.8	1	1	DM
106742001	2019	20	50:12.8	1	-1	DM
106742001	2019	20	50:12.9	1	-1	DM
106742001	2019	20	50:12.9	1	-1	DM
106742001	2019	20	50:12.9	1	0	DM
106742001	2019	20	50:12.9	1	-1	DM
106742001	2019	20	50:12.9	1	0	DM
106742001	2019	20	50:12.9	1	-1	DM
106742001	2019	20	50:12.9	1	-1	DM
106742001	2019	20	50:12.9	1	1	DM
106742001	2019	20	50:12.9	1	-1	DM
106742001	2019	20	50:12.9	1	-1	DM
106742001	2019	20	50:12.9	1	0	DM
106742001	2019	20	50:12.9	1	-1	DM
106742001	2019	20	50:12.9	1	-1	DM
106742001	2019	20	50:12.9	1	-1	DM
106742001	2019	20	50:12.9	1	-1	DM
106742001	2019	20	50:12.9	1	-1	DM
106742001	2019	20	50:12.9	1	1	DM
106742001	2019	20	50:12.9	1	-1	DM
106742001	2019	20	50:12.9	1	-1	DM
106742001	2019	20	50:12.9	1	-1	DM
106742001	2019	20	50:12.9	1	-1	DM
106742001	2019	20	50:12.9	1	-1	DM
106742001	2019	20	50:12.9	1	0	DM
106742001	2019	20	50:12.9	1	0	DM
106742001	2019	20	50:12.9	1	0	DM
106742001	2019	20	50:12.9	1	0	DM
106742001	2019	20	50:12.9	1	-1	DM
106742001	2019	20	50:12.9	1	-1	DM
106742001	2019	20	50:12.9	1	-1	DM
106742001	2019	20	50:12.9	1	0	DM
106742001	2019	20	50:12.9	1	1	DM
106742001	2019	20	50:12.9	1	1	DM
106742001	2019	20	50:12.9	1	-1	DM
106742001	2019	20	50:12.9	1	-1	DM
106742001	2019	20	50:12.9	1	-1	DM
106742001	2019	20	50:12.9	1	-1	DM
106742001	2019	20	50:13.0	1	-1	DM
106742001	2019	20	50:13.0	1	0	DM
106742001	2019	20	50:13.0	1	-1	DM
106742001	2019	20	50:13.0	1	0	DM
106742001	2019	20	50:13.0	1	0	DM
106742001	2019	20	50:13.0	1	0	DM
106742001	2019	20	50:13.0	1	-1	DM
106742001	2019	20	50:13.0	1	-1	DM
106742001	2019	20	50:13.0	1	-1	DM
106742001	2019	20	50:13.0	1	0	DM
106742001	2019	20	50:13.0	1	-1	DM
106742001	2019	20	50:13.0	1	-1	DM
106742001	2019	20	50:13.0	1	-1	DM
106742001	2019	20	50:13.0	1	-1	DM
106742001	2019	20	50:13.0	1	-1	DM
106742001	2019	20	50:13.0	1	-1	DM
106742001	2019	20	50:13.0	1	-1	DM
106742001	2019	20	50:13.0	1	-1	DM
106742001	2019	20	50:13.0	1	-1	DM
106742001	2019	20	50:13.0	1	-1	DM
106742001	2019	20	50:13.0	1	-1	DM
106742001	2019	20	50:13.0	1	-1	DM
106742001	2019	20	50:13.0	1	0	DM
106742001	2019	20	50:13.0	1	-1	DM
106742001	2019	20	50:13.0	1	-1	DM
106742001	2019	20	50:13.0	1	-1	DM
106742001	2019	20	50:13.0	1	0	DM
106742001	2019	20	50:13.0	1	0	DM
106742001	2019	20	50:13.0	1	-1	DM
106742001	2019	20	50:13.0	1	-1	DM
106742001	2019	20	50:13.0	1	-1	DM
106742001	2019	20	50:13.0	1	-1	DM
106742001	2019	20	50:13.0	1	-1	DM
106742001	2019	20	50:13.0	1	-1	DM
106742001	2019	20	50:13.0	1	-1	DM
106742001	2019	20	50:13.0	1	-1	DM
106742001	2019	20	50:13.1	1	-1	DM
106742001	2019	20	50:13.1	1	-1	DM
106742001	2019	20	50:13.1	1	-1	DM
106742001	2019	20	50:13.1	1	-1	DM
106742001	2019	20	50:13.1	1	-1	DM
106742001	2019	20	50:13.1	1	-1	DM
106742001	2019	20	50:13.1	1	-1	DM
106742001	2019	20	50:13.1	1	-1	DM
106742001	2019	20	50:13.1	1	-1	DM
106742001	2019	20	50:13.1	1	-1	DM
106742001	2019	20	50:13.1	1	-1	DM
106742001	2019	20	50:13.1	1	-1	DM
106742001	2019	20	50:13.1	1	-1	DM
106742001	2019	20	50:13.1	1	-1	DM
106742001	2019	20	50:13.1	1	-1	DM
106742001	2019	20	50:13.1	1	-1	DM
106742001	2019	20	50:13.1	1	0	DM
106742001	2019	20	50:13.1	1	-1	DM
106742001	2019	20	50:13.1	1	0	DM
106742001	2019	20	50:13.1	1	0	DM
106742001	2019	20	50:13.1	1	-1	DM
106742001	2019	20	50:13.1	1	-1	DM
106742001	2019	20	50:13.1	1	-1	DM
106742001	2019	20	50:13.1	1	-1	DM
106742001	2019	20	50:13.1	1	-1	DM
106742001	2019	20	50:13.1	1	-1	DM
106742001	2019	20	50:13.1	1	-1	DM
106742001	2019	20	50:13.1	1	-1	DM
106742001	2019	20	50:13.1	1	0	DM
106742001	2019	20	50:13.1	1	-1	DM
106742001	2019	20	50:13.1	1	0	DM
106742001	2019	20	50:13.1	1	-1	DM
106742001	2019	20	50:13.1	1	0	DM
106742001	2019	20	50:13.1	1	-1	DM
106742001	2019	20	50:13.1	1	0	DM
106742001	2019	20	50:13.1	1	0	DM
106742001	2019	20	50:13.2	1	-1	DM
106742001	2019	20	50:13.2	1	0	DM
106742001	2019	20	50:13.2	1	-1	DM
106742001	2019	20	50:13.2	1	0	DM
106742001	2019	20	50:13.2	1	-1	DM
106742001	2019	20	50:13.2	1	-1	DM
106742001	2019	20	50:13.2	1	0	DM
106742001	2019	20	50:13.2	1	-1	DM
106742001	2019	20	50:13.2	1	-1	DM
106742001	2019	20	50:13.2	1	-1	DM
106742001	2019	20	50:13.2	1	1	DM
106742001	2019	20	50:13.2	1	0	DM
106742001	2019	20	50:13.2	1	-1	DM
106742001	2019	20	50:13.2	1	-1	DM
106742001	2019	20	50:13.2	1	-1	DM
106742001	2019	20	50:13.2	1	0	DM
106742001	2019	20	50:13.2	1	-1	DM
106742001	2019	20	50:13.2	1	1	DM
106742001	2019	20	50:13.2	1	-1	DM
106742001	2019	20	50:13.2	1	-1	DM
106742001	2019	20	50:13.2	1	0	DM
106742001	2019	20	50:13.2	1	-1	DM
106742001	2019	20	50:13.2	1	-1	DM
106742001	2019	20	50:13.2	1	-1	DM
106742001	2019	20	50:13.2	1	-1	DM
106742001	2019	20	50:13.2	1	-1	DM
106742001	2019	20	50:13.2	1	1	DM
106742001	2019	20	50:13.2	1	-1	DM
106742001	2019	20	50:13.2	1	-1	DM
106742001	2019	20	50:13.2	1	1	DM
106742001	2019	20	50:13.2	1	-1	DM
106742001	2019	20	50:13.2	1	0	DM
106742001	2019	20	50:13.2	1	-1	DM
106742001	2019	20	50:13.2	1	-1	DM
106742001	2019	20	50:13.2	1	0	DM
106742001	2019	20	50:13.2	1	-1	DM
106742001	2019	20	50:13.3	1	-1	DM
106742001	2019	20	50:13.3	1	0	DM
106742001	2019	20	50:13.3	1	-1	DM
106742001	2019	20	50:13.3	1	1	DM
106742001	2019	20	50:13.3	1	-1	DM
106742001	2019	20	50:13.3	1	-1	DM
106742001	2019	20	50:13.3	1	1	DM
106742001	2019	20	50:13.3	1	-1	DM
106742001	2019	20	50:13.3	1	0	DM
106742001	2019	20	50:13.3	1	-1	DM
106742001	2019	20	50:13.3	1	-1	DM
106742001	2019	20	50:13.3	1	-1	DM
106742001	2019	20	50:13.3	1	1	DM
106742001	2019	20	50:13.3	1	0	DM
106742001	2019	20	50:13.3	1	-1	DM
106742001	2019	20	50:13.3	1	-1	DM
106742001	2019	20	50:13.3	1	-1	DM
106742001	2019	20	50:13.3	1	0	DM
106742001	2019	20	50:13.3	1	-1	DM
106742001	2019	20	50:13.3	1	0	DM
106742001	2019	20	50:13.3	1	-1	DM
106742001	2019	20	50:13.3	1	1	DM
106742001	2019	20	50:13.3	1	0	DM
106742001	2019	20	50:13.3	1	-1	DM
106742001	2019	20	50:13.3	1	-1	DM
106742001	2019	20	50:13.3	1	-1	DM
106742001	2019	20	50:13.3	1	-1	DM
106742001	2019	20	50:13.3	1	-1	DM
106742001	2019	20	50:13.3	1	-1	DM
106742001	2019	20	50:13.3	1	-1	DM
106742001	2019	20	50:13.3	1	0	DM
106742001	2019	20	50:13.3	1	-1	DM
106742001	2019	20	50:13.3	1	-1	DM
106742001	2019	20	50:13.3	1	-1	DM
106742001	2019	20	50:13.3	1	-1	DM
106742001	2019	20	50:13.3	1	0	DM
106742001	2019	20	50:13.4	1	-1	DM
106742001	2019	20	50:13.4	1	0	DM
106742001	2019	20	50:13.4	1	0	DM
106742001	2019	20	50:13.4	1	-1	DM
106742001	2019	20	50:13.4	1	-1	DM
106742001	2019	20	50:13.4	1	-1	DM
106742001	2019	20	50:13.4	1	-1	DM
106742001	2019	20	50:13.4	1	-1	DM
106742001	2019	20	50:13.4	1	-1	DM
106742001	2019	20	50:13.4	1	-1	DM
106742001	2019	20	50:13.4	1	0	DM
106742001	2019	20	50:13.4	1	-1	DM
106742001	2019	20	50:13.4	1	0	DM
106742001	2019	20	50:13.4	1	-1	DM
106742001	2019	20	50:13.4	1	-1	DM
106742001	2019	20	50:13.4	1	0	DM
106742001	2019	20	50:13.4	1	-1	DM
106742001	2019	20	50:13.4	1	-1	DM
106742001	2019	20	50:13.4	1	-1	DM
106742001	2019	20	50:13.4	1	-1	DM
106742001	2019	20	50:13.4	1	-1	DM
106742001	2019	20	50:13.4	1	-1	DM
106742001	2019	20	50:13.4	1	-1	DM
106742001	2019	20	50:13.4	1	0	DM
106742001	2019	20	50:13.4	1	-1	DM
106742001	2019	20	50:13.4	1	-1	DM
106742001	2019	20	50:13.4	1	-1	DM
106742001	2019	20	50:13.4	1	-1	DM
106742001	2019	20	50:13.4	1	0	DM
106742001	2019	20	50:13.4	1	-1	DM
106742001	2019	20	50:13.4	1	-1	DM
106742001	2019	20	50:13.4	1	-1	DM
106742001	2019	20	50:13.4	1	-1	DM
106742001	2019	20	50:13.4	1	-1	DM
106742001	2019	20	50:13.4	1	0	DM
106742001	2019	20	50:13.4	1	-1	DM
106742001	2019	20	50:13.5	1	-1	DM
106742001	2019	20	50:13.5	1	0	DM
106742001	2019	20	50:13.5	1	-1	DM
106742001	2019	20	50:13.5	1	1	DM
106742001	2019	20	50:13.5	1	-1	DM
106742001	2019	20	50:13.5	1	1	DM
106742001	2019	20	50:13.5	1	-1	DM
106742001	2019	20	50:13.5	1	-1	DM
106742001	2019	20	50:13.5	1	0	DM
106742001	2019	20	50:13.5	1	-1	DM
106742001	2019	20	50:13.5	1	1	DM
106742001	2019	20	50:13.5	1	-1	DM
106742001	2019	20	50:13.5	1	-1	DM
106742001	2019	20	50:13.5	1	1	DM
106742001	2019	20	50:13.5	1	0	DM
106742001	2019	20	50:13.5	1	-1	DM
106742001	2019	20	50:13.5	1	-1	DM
106742001	2019	20	50:13.5	1	-1	DM
106742001	2019	20	50:13.5	1	-1	DM
106742001	2019	20	50:13.5	1	0	DM
106742001	2019	20	50:13.5	1	-1	DM
106742001	2019	20	50:13.5	1	0	DM
106742001	2019	20	50:13.5	1	-1	DM
106742001	2019	20	50:13.5	1	0	DM
106742001	2019	20	50:13.5	1	-1	DM
106742001	2019	20	50:13.5	1	-1	DM
106742001	2019	20	50:13.5	1	-1	DM
106742001	2019	20	50:13.5	1	-1	DM
106742001	2019	20	50:13.5	1	-1	DM
106742001	2019	20	50:13.5	1	-1	DM
106742001	2019	20	50:13.5	1	-1	DM
106742001	2019	20	50:13.5	1	-1	DM
106742001	2019	20	50:13.5	1	0	DM
106742001	2019	20	50:13.5	1	0	DM
106742001	2019	20	50:13.5	1	-1	DM
106742001	2019	20	50:13.5	1	-1	DM
106742001	2019	20	50:13.6	1	-1	DM
106742001	2019	20	50:13.6	1	-1	DM
106742001	2019	20	50:13.6	1	-1	DM
106742001	2019	20	50:13.6	1	-1	DM
106742001	2019	20	50:13.6	1	0	DM
106742001	2019	20	50:13.6	1	-1	DM
106742001	2019	20	50:13.6	1	-1	DM
106742001	2019	20	50:13.6	1	-1	DM
106742001	2019	20	50:13.6	1	0	DM
106742001	2019	20	50:13.6	1	0	DM
106742001	2019	20	50:13.6	1	0	DM
106742001	2019	20	50:13.6	1	-1	DM
106742001	2019	20	50:13.6	1	-1	DM
106742001	2019	20	50:13.6	1	-1	DM
106742001	2019	20	50:13.6	1	-1	DM
106742001	2019	20	50:13.6	1	0	DM
106742001	2019	20	50:13.6	1	-1	DM
106742001	2019	20	50:13.6	1	-1	DM
106742001	2019	20	50:13.6	1	-1	DM
106742001	2019	20	50:13.6	1	-1	DM
106742001	2019	20	50:13.6	1	0	DM
106742001	2019	20	50:13.6	1	-1	DM
106742001	2019	20	50:13.6	1	-1	DM
106742001	2019	20	50:13.6	1	-1	DM
106742001	2019	20	50:13.6	1	-1	DM
106742001	2019	20	50:13.6	1	-1	DM
106742001	2019	20	50:13.6	1	0	DM
106742001	2019	20	50:13.6	1	-1	DM
106742001	2019	20	50:13.6	1	-1	DM
106742001	2019	20	50:13.6	1	-1	DM
106742001	2019	20	50:13.6	1	0	DM
106742001	2019	20	50:13.6	1	-1	DM
106742001	2019	20	50:13.6	1	-1	DM
106742001	2019	20	50:13.6	1	-1	DM
106742001	2019	20	50:13.6	1	-1	DM
106742001	2019	20	50:13.6	1	-1	DM
106742001	2019	20	50:13.7	1	-1	DM
106742001	2019	20	50:13.7	1	-1	DM
106742001	2019	20	50:13.7	1	-1	DM
106742001	2019	20	50:13.7	1	0	DM
106742001	2019	20	50:13.7	1	-1	DM
106742001	2019	20	50:13.7	1	-1	DM
106742001	2019	20	50:13.7	1	-1	DM
106742001	2019	20	50:13.7	1	-1	DM
106742001	2019	20	50:13.7	1	-1	DM
106742001	2019	20	50:13.7	1	0	DM
106742001	2019	20	50:13.7	1	-1	DM
106742001	2019	20	50:13.7	1	-1	DM
106742001	2019	20	50:13.7	1	0	DM
106742001	2019	20	50:13.7	1	-1	DM
106742001	2019	20	50:13.7	1	-1	DM
106742001	2019	20	50:13.7	1	-1	DM
106742001	2019	20	50:13.7	1	-1	DM
106742001	2019	20	50:13.7	1	-1	DM
106742001	2019	20	50:13.7	1	0	DM
106742001	2019	20	50:13.7	1	-1	DM
106742001	2019	20	50:13.7	1	0	DM
106742001	2019	20	50:13.7	1	-1	DM
106742001	2019	20	50:13.7	1	-1	DM
106742001	2019	20	50:13.7	1	-1	DM
106742001	2019	20	50:13.7	1	-1	DM
106742001	2019	20	50:13.7	1	-1	DM
106742001	2019	20	50:13.7	1	-1	DM
106742001	2019	20	50:13.7	1	0	DM
106742001	2019	20	50:13.7	1	0	DM
106742001	2019	20	50:13.7	1	-1	DM
106742001	2019	20	50:13.7	1	-1	DM
106742001	2019	20	50:13.7	1	-1	DM
106742001	2019	20	50:13.7	1	-1	DM
106742001	2019	20	50:13.7	1	-1	DM
106742001	2019	20	50:13.7	1	-1	DM
106742001	2019	20	50:13.7	1	0	DM
106742001	2019	20	50:13.8	1	-1	DM
106742001	2019	20	50:13.8	1	-1	DM
106742001	2019	20	50:13.8	1	-1	DM
106742001	2019	20	50:13.8	1	0	DM
106742001	2019	20	50:13.8	1	-1	DM
106742001	2019	20	50:13.8	1	-1	DM
106742001	2019	20	50:13.8	1	0	DM
106742001	2019	20	50:13.8	1	1	DM
106742001	2019	20	50:13.8	1	-1	DM
106742001	2019	20	50:13.8	1	0	DM
106742001	2019	20	50:13.8	1	1	DM
106742001	2019	20	50:13.8	1	0	DM
106742001	2019	20	50:13.8	1	-1	DM
106742001	2019	20	50:13.8	1	1	DM
106742001	2019	20	50:13.8	1	-1	DM
106742001	2019	20	50:13.8	1	-1	DM
106742001	2019	20	50:13.8	1	-1	DM
106742001	2019	20	50:13.8	1	-1	DM
106742001	2019	20	50:13.8	1	-1	DM
106742001	2019	20	50:13.8	1	-1	DM
106742001	2019	20	50:13.8	1	-1	DM
106742001	2019	20	50:13.8	1	-1	DM
106742001	2019	20	50:13.8	1	1	DM
106742001	2019	20	50:13.8	1	1	DM
106742001	2019	20	50:13.8	1	-1	DM
106742001	2019	20	50:13.8	1	-1	DM
106742001	2019	20	50:13.8	1	1	DM
106742001	2019	20	50:13.8	1	1	DM
106742001	2019	20	50:13.8	1	-1	DM
106742001	2019	20	50:13.8	1	-1	DM
106742001	2019	20	50:13.8	1	1	DM
106742001	2019	20	50:13.8	1	-1	DM
106742001	2019	20	50:13.8	1	-1	DM
106742001	2019	20	50:13.8	1	-1	DM
106742001	2019	20	50:13.8	1	-1	DM
106742001	2019	20	50:13.8	1	-1	DM
106742001	2019	20	50:13.9	1	-1	DM
106742001	2019	20	50:13.9	1	0	DM
106742001	2019	20	50:13.9	1	-1	DM
106742001	2019	20	50:13.9	1	-1	DM
106742001	2019	20	50:13.9	1	-1	DM
106742001	2019	20	50:13.9	1	-1	DM
106742001	2019	20	50:13.9	1	0	DM
106742001	2019	20	50:13.9	1	1	DM
106742001	2019	20	50:13.9	1	1	DM
106742001	2019	20	50:13.9	1	-1	DM
106742001	2019	20	50:13.9	1	0	DM
106742001	2019	20	50:13.9	1	1	DM
106742001	2019	20	50:13.9	1	-1	DM
106742001	2019	20	50:13.9	1	-1	DM
106742001	2019	20	50:13.9	1	-1	DM
106742001	2019	20	50:13.9	1	1	DM
106742001	2019	20	50:13.9	1	-1	DM
106742001	2019	20	50:13.9	1	-1	DM
106742001	2019	20	50:13.9	1	-1	DM
106742001	2019	20	50:13.9	1	-1	DM
106742001	2019	20	50:13.9	1	-1	DM
106742001	2019	20	50:13.9	1	-1	DM
106742001	2019	20	50:13.9	1	-1	DM
106742001	2019	20	50:13.9	1	-1	DM
106742001	2019	20	50:13.9	1	-1	DM
106742001	2019	20	50:13.9	1	-1	DM
106742001	2019	20	50:13.9	1	-1	DM
106742001	2019	20	50:13.9	1	1	DM
106742001	2019	20	50:13.9	1	-1	DM
106742001	2019	20	50:13.9	1	1	DM
106742001	2019	20	50:13.9	1	0	DM
106742001	2019	20	50:13.9	1	-1	DM
106742001	2019	20	50:13.9	1	-1	DM
106742001	2019	20	50:13.9	1	-1	DM
106742001	2019	20	50:13.9	1	-1	DM
106742001	2019	20	50:13.9	1	-1	DM
106742001	2019	20	50:14.0	1	-1	DM
106742001	2019	20	50:14.0	1	-1	DM
106742001	2019	20	50:14.0	1	-1	DM
106742001	2019	20	50:14.0	1	-1	DM
106742001	2019	20	50:14.0	1	0	DM
106742001	2019	20	50:14.0	1	-1	DM
106742001	2019	20	50:14.0	1	-1	DM
106742001	2019	20	50:14.0	1	-1	DM
106742001	2019	20	50:14.0	1	-1	DM
106742001	2019	20	50:14.0	1	0	DM
106742001	2019	20	50:14.0	1	-1	DM
106742001	2019	20	50:14.0	1	0	DM
106742001	2019	20	50:14.0	1	-1	DM
106742001	2019	20	50:14.0	1	-1	DM
106742001	2019	20	50:14.0	1	-1	DM
106742001	2019	20	50:14.0	1	-1	DM
106742001	2019	20	50:14.0	1	-1	DM
106742001	2019	20	50:14.0	1	-1	DM
106742001	2019	20	50:14.0	1	-1	DM
106742001	2019	20	50:14.0	1	-1	DM
106742001	2019	20	50:14.0	1	-1	DM
106742001	2019	20	50:14.0	1	-1	DM
106742001	2019	20	50:14.0	1	0	DM
106742001	2019	20	50:14.0	1	-1	DM
106742001	2019	20	50:14.0	1	-1	DM
106742001	2019	20	50:14.0	1	0	DM
106742001	2019	20	50:14.0	1	-1	DM
106742001	2019	20	50:14.0	1	-1	DM
106742001	2019	20	50:14.0	1	0	DM
106742001	2019	20	50:14.0	1	-1	DM
106742001	2019	20	50:14.0	1	0	DM
106742001	2019	20	50:14.0	1	0	DM
106742001	2019	20	50:14.0	1	-1	DM
106742001	2019	20	50:14.0	1	-1	DM
106742001	2019	20	50:14.0	1	-1	DM
106742001	2019	20	50:14.0	1	-1	DM
106742001	2019	20	50:14.1	1	-1	DM
106742001	2019	20	50:14.1	1	-1	DM
106742001	2019	20	50:14.1	1	-1	DM
106742001	2019	20	50:14.1	1	0	DM
106742001	2019	20	50:14.1	1	0	DM
106742001	2019	20	50:14.1	1	-1	DM
106742001	2019	20	50:14.1	1	-1	DM
106742001	2019	20	50:14.1	1	-1	DM
106742001	2019	20	50:14.1	1	0	DM
106742001	2019	20	50:14.1	1	-1	DM
106742001	2019	20	50:14.1	1	-1	DM
106742001	2019	20	50:14.1	1	-1	DM
106742001	2019	20	50:14.1	1	-1	DM
106742001	2019	20	50:14.1	1	-1	DM
106742001	2019	20	50:14.1	1	-1	DM
106742001	2019	20	50:14.1	1	-1	DM
106742001	2019	20	50:14.1	1	-1	DM
106742001	2019	20	50:14.1	1	-1	DM
106742001	2019	20	50:14.1	1	0	DM
106742001	2019	20	50:14.1	1	0	DM
106742001	2019	20	50:14.1	1	-1	DM
106742001	2019	20	50:14.1	1	-1	DM
106742001	2019	20	50:14.1	1	-1	DM
106742001	2019	20	50:14.1	1	-1	DM
106742001	2019	20	50:14.1	1	-1	DM
106742001	2019	20	50:14.1	1	-1	DM
106742001	2019	20	50:14.1	1	-1	DM
106742001	2019	20	50:14.1	1	0	DM
106742001	2019	20	50:14.1	1	-1	DM
106742001	2019	20	50:14.1	1	-1	DM
106742001	2019	20	50:14.1	1	-1	DM
106742001	2019	20	50:14.1	1	0	DM
106742001	2019	20	50:14.1	1	-1	DM
106742001	2019	20	50:14.1	1	-1	DM
106742001	2019	20	50:14.1	1	0	DM
106742001	2019	20	50:14.1	1	-1	DM
106742001	2019	20	50:14.2	1	-1	DM
106742001	2019	20	50:14.2	1	-1	DM
106742001	2019	20	50:14.2	1	-1	DM
106742001	2019	20	50:14.2	1	-1	DM
106742001	2019	20	50:14.2	1	-1	DM
106742001	2019	20	50:14.2	1	-1	DM
106742001	2019	20	50:14.2	1	-1	DM
106742001	2019	20	50:14.2	1	0	DM
106742001	2019	20	50:14.2	1	-1	DM
106742001	2019	20	50:14.2	1	-1	DM
106742001	2019	20	50:14.2	1	0	DM
106742001	2019	20	50:14.2	1	-1	DM
106742001	2019	20	50:14.2	1	-1	DM
106742001	2019	20	50:14.2	1	-1	DM
106742001	2019	20	50:14.2	1	-1	DM
106742001	2019	20	50:14.2	1	-1	DM
106742001	2019	20	50:14.2	1	-1	DM
106742001	2019	20	50:14.2	1	0	DM
106742001	2019	20	50:14.2	1	0	DM
106742001	2019	20	50:14.2	1	-1	DM
106742001	2019	20	50:14.2	1	-1	DM
106742001	2019	20	50:14.2	1	0	DM
106742001	2019	20	50:14.2	1	-1	DM
106742001	2019	20	50:14.2	1	-1	DM
106742001	2019	20	50:14.2	1	-1	DM
106742001	2019	20	50:14.2	1	-1	DM
106742001	2019	20	50:14.2	1	-1	DM
106742001	2019	20	50:14.2	1	-1	DM
106742001	2019	20	50:14.2	1	0	DM
106742001	2019	20	50:14.2	1	-1	DM
106742001	2019	20	50:14.2	1	-1	DM
106742001	2019	20	50:14.2	1	0	DM
106742001	2019	20	50:14.2	1	-1	DM
106742001	2019	20	50:14.2	1	-1	DM
106742001	2019	20	50:14.2	1	0	DM
106742001	2019	20	50:14.2	1	0	DM
106742001	2019	20	50:14.3	1	-1	DM
106742001	2019	20	50:14.3	1	-1	DM
106742001	2019	20	50:14.3	1	-1	DM
106742001	2019	20	50:14.3	1	-1	DM
106742001	2019	20	50:14.3	1	-1	DM
106742001	2019	20	50:14.3	1	-1	DM
106742001	2019	20	50:14.3	1	0	DM
106742001	2019	20	50:14.3	1	-1	DM
106742001	2019	20	50:14.3	1	0	DM
106742001	2019	20	50:14.3	1	0	DM
106742001	2019	20	50:14.3	1	-1	DM
106742001	2019	20	50:14.3	1	1	DM
106742001	2019	20	50:14.3	1	1	DM
106742001	2019	20	50:14.3	1	0	DM
106742001	2019	20	50:14.3	1	-1	DM
106742001	2019	20	50:14.3	1	0	DM
106742001	2019	20	50:14.3	1	0	DM
106742001	2019	20	50:14.3	1	-1	DM
106742001	2019	20	50:14.3	1	-1	DM
106742001	2019	20	50:14.3	1	-1	DM
106742001	2019	20	50:14.3	1	-1	DM
106742001	2019	20	50:14.3	1	1	DM
106742001	2019	20	50:14.3	1	-1	DM
106742001	2019	20	50:14.3	1	-1	DM
106742001	2019	20	50:14.3	1	-1	DM
106742001	2019	20	50:14.3	1	-1	DM
106742001	2019	20	50:14.3	1	0	DM
106742001	2019	20	50:14.3	1	0	DM
106742001	2019	20	50:14.3	1	-1	DM
106742001	2019	20	50:14.3	1	-1	DM
106742001	2019	20	50:14.3	1	1	DM
106742001	2019	20	50:14.3	1	0	DM
106742001	2019	20	50:14.3	1	-1	DM
106742001	2019	20	50:14.3	1	0	DM
106742001	2019	20	50:14.3	1	-1	DM
106742001	2019	20	50:14.3	1	-1	DM
106742001	2019	20	50:14.4	1	-1	DM
106742001	2019	20	50:14.4	1	-1	DM
106742001	2019	20	50:14.4	1	-1	DM
106742001	2019	20	50:14.4	1	-1	DM
106742001	2019	20	50:14.4	1	-1	DM
106742001	2019	20	50:14.4	1	-1	DM
106742001	2019	20	50:14.4	1	-1	DM
106742001	2019	20	50:14.4	1	-1	DM
106742001	2019	20	50:14.4	1	-1	DM
106742001	2019	20	50:14.4	1	-1	DM
106742001	2019	20	50:14.4	1	0	DM
106742001	2019	20	50:14.4	1	0	DM
106742001	2019	20	50:14.4	1	-1	DM
106742001	2019	20	50:14.4	1	-1	DM
106742001	2019	20	50:14.4	1	-1	DM
106742001	2019	20	50:14.4	1	0	DM
106742001	2019	20	50:14.4	1	0	DM
106742001	2019	20	50:14.4	1	0	DM
106742001	2019	20	50:14.4	1	-1	DM
106742001	2019	20	50:14.4	1	0	DM
106742001	2019	20	50:14.4	1	-1	DM
106742001	2019	20	50:14.4	1	-1	DM
106742001	2019	20	50:14.4	1	-1	DM
106742001	2019	20	50:14.4	1	-1	DM
106742001	2019	20	50:14.4	1	-1	DM
106742001	2019	20	50:14.4	1	-1	DM
106742001	2019	20	50:14.4	1	-1	DM
106742001	2019	20	50:14.4	1	-1	DM
106742001	2019	20	50:14.4	1	0	DM
106742001	2019	20	50:14.4	1	0	DM
106742001	2019	20	50:14.4	1	-1	DM
106742001	2019	20	50:14.4	1	-1	DM
106742001	2019	20	50:14.4	1	0	DM
106742001	2019	20	50:14.4	1	-1	DM
106742001	2019	20	50:14.4	1	-1	DM
106742001	2019	20	50:14.4	1	-1	DM
106742001	2019	20	50:14.5	1	0	DM
106742001	2019	20	50:14.5	1	-1	DM
106742001	2019	20	50:14.5	1	0	DM
106742001	2019	20	50:14.5	1	-1	DM
106742001	2019	20	50:14.5	1	-1	DM
106742001	2019	20	50:14.5	1	0	DM
106742001	2019	20	50:14.5	1	-1	DM
106742001	2019	20	50:14.5	1	1	DM
106742001	2019	20	50:14.5	1	1	DM
106742001	2019	20	50:14.5	1	-1	DM
106742001	2019	20	50:14.5	1	0	DM
106742001	2019	20	50:14.5	1	-1	DM
106742001	2019	20	50:14.5	1	1	DM
106742001	2019	20	50:14.5	1	-1	DM
106742001	2019	20	50:14.5	1	0	DM
106742001	2019	20	50:14.5	1	-1	DM
106742001	2019	20	50:14.5	1	0	DM
106742001	2019	20	50:14.5	1	0	DM
106742001	2019	20	50:14.5	1	0	DM
106742001	2019	20	50:14.5	1	-1	DM
106742001	2019	20	50:14.5	1	-1	DM
106742001	2019	20	50:14.5	1	1	DM
106742001	2019	20	50:14.5	1	-1	DM
106742001	2019	20	50:14.5	1	-1	DM
106742001	2019	20	50:14.5	1	0	DM
106742001	2019	20	50:14.5	1	-1	DM
106742001	2019	20	50:14.5	1	0	DM
106742001	2019	20	50:14.5	1	-1	DM
106742001	2019	20	50:14.5	1	0	DM
106742001	2019	20	50:14.5	1	-1	DM
106742001	2019	20	50:14.5	1	-1	DM
106742001	2019	20	50:14.5	1	-1	DM
106742001	2019	20	50:14.5	1	-1	DM
106742001	2019	20	50:14.5	1	-1	DM
106742001	2019	20	50:14.5	1	-1	DM
106742001	2019	20	50:14.5	1	-1	DM
106742001	2019	20	50:14.6	1	0	DM
106742001	2019	20	50:14.6	1	1	DM
106742001	2019	20	50:14.6	1	1	DM
106742001	2019	20	50:14.6	1	1	DM
106742001	2019	20	50:14.6	1	-1	DM
106742001	2019	20	50:14.6	1	-1	DM
106742001	2019	20	50:14.6	1	1	DM
106742001	2019	20	50:14.6	1	-1	DM
106742001	2019	20	50:14.6	1	-1	DM
106742001	2019	20	50:14.6	1	-1	DM
106742001	2019	20	50:14.6	1	0	DM
106742001	2019	20	50:14.6	1	-1	DM
106742001	2019	20	50:14.6	1	1	DM
106742001	2019	20	50:14.6	1	-1	DM
106742001	2019	20	50:14.6	1	1	DM
106742001	2019	20	50:14.6	1	1	DM
106742001	2019	20	50:14.6	1	-1	DM
106742001	2019	20	50:14.6	1	-1	DM
106742001	2019	20	50:14.6	1	-1	DM
106742001	2019	20	50:14.6	1	-1	DM
106742001	2019	20	50:14.6	1	0	DM
106742001	2019	20	50:14.6	1	-1	DM
106742001	2019	20	50:14.6	1	-1	DM
106742001	2019	20	50:14.6	1	-1	DM
106742001	2019	20	50:14.6	1	-1	DM
106742001	2019	20	50:14.6	1	1	DM
106742001	2019	20	50:14.6	1	-1	DM
106742001	2019	20	50:14.6	1	-1	DM
106742001	2019	20	50:14.6	1	0	DM
106742001	2019	20	50:14.6	1	1	DM
106742001	2019	20	50:14.6	1	-1	DM
106742001	2019	20	50:14.6	1	1	DM
106742001	2019	20	50:14.6	1	-1	DM
106742001	2019	20	50:14.6	1	-1	DM
106742001	2019	20	50:14.6	1	1	DM
106742001	2019	20	50:14.6	1	-1	DM
106742001	2019	20	50:14.7	1	-1	DM
106742001	2019	20	50:14.7	1	-1	DM
106742001	2019	20	50:14.7	1	-1	DM
106742001	2019	20	50:14.7	1	-1	DM
106742001	2019	20	50:14.7	1	0	DM
106742001	2019	20	50:14.7	1	1	DM
106742001	2019	20	50:14.7	1	-1	DM
106742001	2019	20	50:14.7	1	1	DM
106742001	2019	20	50:14.7	1	-1	DM
106742001	2019	20	50:14.7	1	-1	DM
106742001	2019	20	50:14.7	1	-1	DM
106742001	2019	20	50:14.7	1	0	DM
106742001	2019	20	50:14.7	1	1	DM
106742001	2019	20	50:14.7	1	1	DM
106742001	2019	20	50:14.7	1	1	DM
106742001	2019	20	50:14.7	1	-1	DM
106742001	2019	20	50:14.7	1	-1	DM
106742001	2019	20	50:14.7	1	-1	DM
106742001	2019	20	50:14.7	1	-1	DM
106742001	2019	20	50:14.7	1	1	DM
106742001	2019	20	50:14.7	1	-1	DM
106742001	2019	20	50:14.7	1	1	DM
106742001	2019	20	50:14.7	1	0	DM
106742001	2019	20	50:14.7	1	-1	DM
106742001	2019	20	50:14.7	1	1	DM
106742001	2019	20	50:14.7	1	1	DM
106742001	2019	20	50:14.7	1	-1	DM
106742001	2019	20	50:14.7	1	-1	DM
106742001	2019	20	50:14.7	1	-1	DM
106742001	2019	20	50:14.7	1	-1	DM
106742001	2019	20	50:14.7	1	1	DM
106742001	2019	20	50:14.7	1	1	DM
106742001	2019	20	50:14.7	1	-1	DM
106742001	2019	20	50:14.7	1	0	DM
106742001	2019	20	50:14.7	1	-1	DM
106742001	2019	20	50:14.7	1	-1	DM
106742001	2019	20	50:14.8	1	-1	DM
106742001	2019	20	50:14.8	1	0	DM
106742001	2019	20	50:14.8	1	-1	DM
106742001	2019	20	50:14.8	1	0	DM
106742001	2019	20	50:14.8	1	0	DM
106742001	2019	20	50:14.8	1	-1	DM
106742001	2019	20	50:14.8	1	-1	DM
106742001	2019	20	50:14.8	1	-1	DM
106742001	2019	20	50:14.8	1	0	DM
106742001	2019	20	50:14.8	1	0	DM
106742001	2019	20	50:14.8	1	0	DM
106742001	2019	20	50:14.8	1	-1	DM
106742001	2019	20	50:14.8	1	-1	DM
106742001	2019	20	50:14.8	1	-1	DM
106742001	2019	20	50:14.8	1	0	DM
106742001	2019	20	50:14.8	1	-1	DM
106742001	2019	20	50:14.8	1	-1	DM
106742001	2019	20	50:14.8	1	1	DM
106742001	2019	20	50:14.8	1	-1	DM
106742001	2019	20	50:14.8	1	-1	DM
106742001	2019	20	50:14.8	1	-1	DM
106742001	2019	20	50:14.8	1	0	DM
106742001	2019	20	50:14.8	1	-1	DM
106742001	2019	20	50:14.8	1	1	DM
106742001	2019	20	50:14.8	1	0	DM
106742001	2019	20	50:14.8	1	-1	DM
106742001	2019	20	50:14.8	1	0	DM
106742001	2019	20	50:14.8	1	1	DM
106742001	2019	20	50:14.8	1	-1	DM
106742001	2019	20	50:14.8	1	-1	DM
106742001	2019	20	50:14.8	1	-1	DM
106742001	2019	20	50:14.8	1	1	DM
106742001	2019	20	50:14.8	1	-1	DM
106742001	2019	20	50:14.8	1	0	DM
106742001	2019	20	50:14.8	1	-1	DM
106742001	2019	20	50:14.8	1	-1	DM
106742001	2019	20	50:14.9	1	-1	DM
106742001	2019	20	50:14.9	1	0	DM
106742001	2019	20	50:14.9	1	-1	DM
106742001	2019	20	50:14.9	1	-1	DM
106742001	2019	20	50:14.9	1	0	DM
106742001	2019	20	50:14.9	1	-1	DM
106742001	2019	20	50:14.9	1	-1	DM
106742001	2019	20	50:14.9	1	-1	DM
106742001	2019	20	50:14.9	1	1	DM
106742001	2019	20	50:14.9	1	0	DM
106742001	2019	20	50:14.9	1	-1	DM
106742001	2019	20	50:14.9	1	-1	DM
106742001	2019	20	50:14.9	1	-1	DM
106742001	2019	20	50:14.9	1	-1	DM
106742001	2019	20	50:14.9	1	0	DM
106742001	2019	20	50:14.9	1	-1	DM
106742001	2019	20	50:14.9	1	-1	DM
106742001	2019	20	50:14.9	1	0	DM
106742001	2019	20	50:14.9	1	0	DM
106742001	2019	20	50:14.9	1	0	DM
106742001	2019	20	50:14.9	1	-1	DM
106742001	2019	20	50:14.9	1	-1	DM
106742001	2019	20	50:14.9	1	-1	DM
106742001	2019	20	50:14.9	1	0	DM
106742001	2019	20	50:14.9	1	-1	DM
106742001	2019	20	50:14.9	1	-1	DM
106742001	2019	20	50:14.9	1	1	DM
106742001	2019	20	50:14.9	1	-1	DM
106742001	2019	20	50:14.9	1	-1	DM
106742001	2019	20	50:14.9	1	1	DM
106742001	2019	20	50:14.9	1	0	DM
106742001	2019	20	50:14.9	1	0	DM
106742001	2019	20	50:14.9	1	1	DM
106742001	2019	20	50:14.9	1	-1	DM
106742001	2019	20	50:14.9	1	-1	DM
106742001	2019	20	50:14.9	1	0	DM
106742001	2019	20	50:15.0	1	-1	DM
106742001	2019	20	50:15.0	1	-1	DM
106742001	2019	20	50:15.0	1	-1	DM
106742001	2019	20	50:15.0	1	-1	DM
106742001	2019	20	50:15.0	1	0	DM
106742001	2019	20	50:15.0	1	0	DM
106742001	2019	20	50:15.0	1	-1	DM
106742001	2019	20	50:15.0	1	-1	DM
106742001	2019	20	50:15.0	1	-1	DM
106742001	2019	20	50:15.0	1	-1	DM
106742001	2019	20	50:15.0	1	-1	DM
106742001	2019	20	50:15.0	1	1	DM
106742001	2019	20	50:15.0	1	-1	DM
106742001	2019	20	50:15.0	1	-1	DM
106742001	2019	20	50:15.0	1	1	DM
106742001	2019	20	50:15.0	1	1	DM
106742001	2019	20	50:15.0	1	1	DM
106742001	2019	20	50:15.0	1	-1	DM
106742001	2019	20	50:15.0	1	1	DM
106742001	2019	20	50:15.0	1	1	DM
106742001	2019	20	50:15.0	1	0	DM
106742001	2019	20	50:15.0	1	1	DM
106742001	2019	20	50:15.0	1	1	DM
106742001	2019	20	50:15.0	1	-1	DM
106742001	2019	20	50:15.0	1	1	DM
106742001	2019	20	50:15.0	1	-1	DM
106742001	2019	20	50:15.0	1	-1	DM
106742001	2019	20	50:15.0	1	-1	DM
106742001	2019	20	50:15.0	1	0	DM
106742001	2019	20	50:15.0	1	-1	DM
106742001	2019	20	50:15.0	1	0	DM
106742001	2019	20	50:15.0	1	-1	DM
106742001	2019	20	50:15.0	1	-1	DM
106742001	2019	20	50:15.0	1	-1	DM
106742001	2019	20	50:15.0	1	-1	DM
106742001	2019	20	50:15.0	1	-1	DM
106742001	2019	20	50:15.1	1	-1	DM
106742001	2019	20	50:15.1	1	0	DM
106742001	2019	20	50:15.1	1	-1	DM
106742001	2019	20	50:15.1	1	-1	DM
106742001	2019	20	50:15.1	1	-1	DM
106742001	2019	20	50:15.1	1	0	DM
106742001	2019	20	50:15.1	1	0	DM
106742001	2019	20	50:15.1	1	-1	DM
106742001	2019	20	50:15.1	1	-1	DM
106742001	2019	20	50:15.1	1	-1	DM
106742001	2019	20	50:15.1	1	0	DM
106742001	2019	20	50:15.1	1	-1	DM
106742001	2019	20	50:15.1	1	-1	DM
106742001	2019	20	50:15.1	1	1	DM
106742001	2019	20	50:15.1	1	-1	DM
106742001	2019	20	50:15.1	1	-1	DM
106742001	2019	20	50:15.1	1	0	DM
106742001	2019	20	50:15.1	1	1	DM
106742001	2019	20	50:15.1	1	-1	DM
106742001	2019	20	50:15.1	1	-1	DM
106742001	2019	20	50:15.1	1	-1	DM
106742001	2019	20	50:15.1	1	1	DM
106742001	2019	20	50:15.1	1	-1	DM
106742001	2019	20	50:15.1	1	-1	DM
106742001	2019	20	50:15.1	1	1	DM
106742001	2019	20	50:15.1	1	0	DM
106742001	2019	20	50:15.1	1	-1	DM
106742001	2019	20	50:15.1	1	-1	DM
106742001	2019	20	50:15.1	1	-1	DM
106742001	2019	20	50:15.1	1	-1	DM
106742001	2019	20	50:15.1	1	-1	DM
106742001	2019	20	50:15.1	1	-1	DM
106742001	2019	20	50:15.1	1	-1	DM
106742001	2019	20	50:15.1	1	0	DM
106742001	2019	20	50:15.1	1	0	DM
106742001	2019	20	50:15.1	1	1	DM
106742001	2019	20	50:15.2	1	-1	DM
106742001	2019	20	50:15.2	1	-1	DM
106742001	2019	20	50:15.2	1	-1	DM
106742001	2019	20	50:15.2	1	0	DM
106742001	2019	20	50:15.2	1	-1	DM
106742001	2019	20	50:15.2	1	-1	DM
106742001	2019	20	50:15.2	1	-1	DM
106742001	2019	20	50:15.2	1	0	DM
106742001	2019	20	50:15.2	1	-1	DM
106742001	2019	20	50:15.2	1	-1	DM
106742001	2019	20	50:15.2	1	1	DM
106742001	2019	20	50:15.2	1	-1	DM
106742001	2019	20	50:15.2	1	-1	DM
106742001	2019	20	50:15.2	1	-1	DM
106742001	2019	20	50:15.2	1	-1	DM
106742001	2019	20	50:15.2	1	-1	DM
106742001	2019	20	50:15.2	1	-1	DM
106742001	2019	20	50:15.2	1	-1	DM
106742001	2019	20	50:15.2	1	-1	DM
106742001	2019	20	50:15.2	1	-1	DM
106742001	2019	20	50:15.2	1	1	DM
106742001	2019	20	50:15.2	1	0	DM
106742001	2019	20	50:15.2	1	0	DM
106742001	2019	20	50:15.2	1	-1	DM
106742001	2019	20	50:15.2	1	1	DM
106742001	2019	20	50:15.2	1	-1	DM
106742001	2019	20	50:15.2	1	-1	DM
106742001	2019	20	50:15.2	1	0	DM
106742001	2019	20	50:15.2	1	1	DM
106742001	2019	20	50:15.2	1	1	DM
106742001	2019	20	50:15.2	1	1	DM
106742001	2019	20	50:15.2	1	-1	DM
106742001	2019	20	50:15.2	1	-1	DM
106742001	2019	20	50:15.2	1	-1	DM
106742001	2019	20	50:15.2	1	-1	DM
106742001	2019	20	50:15.2	1	1	DM
106742001	2019	20	50:15.3	1	-1	DM
106742001	2019	20	50:15.3	1	0	DM
106742001	2019	20	50:15.3	1	-1	DM
106742001	2019	20	50:15.3	1	-1	DM
106742001	2019	20	50:15.3	1	1	DM
106742001	2019	20	50:15.3	1	1	DM
106742001	2019	20	50:15.3	1	-1	DM
106742001	2019	20	50:15.3	1	-1	DM
106742001	2019	20	50:15.3	1	1	DM
106742001	2019	20	50:15.3	1	0	DM
106742001	2019	20	50:15.3	1	-1	DM
106742001	2019	20	50:15.3	1	0	DM
106742001	2019	20	50:15.3	1	-1	DM
106742001	2019	20	50:15.3	1	-1	DM
106742001	2019	20	50:15.3	1	1	DM
106742001	2019	20	50:15.3	1	-1	DM
106742001	2019	20	50:15.3	1	1	DM
106742001	2019	20	50:15.3	1	1	DM
106742001	2019	20	50:15.3	1	1	DM
106742001	2019	20	50:15.3	1	1	DM
106742001	2019	20	50:15.3	1	-1	DM
106742001	2019	20	50:15.3	1	-1	DM
106742001	2019	20	50:15.3	1	-1	DM
106742001	2019	20	50:15.3	1	0	DM
106742001	2019	20	50:15.3	1	-1	DM
106742001	2019	20	50:15.3	1	-1	DM
106742001	2019	20	50:15.3	1	-1	DM
106742001	2019	20	50:15.3	1	-1	DM
106742001	2019	20	50:15.3	1	-1	DM
106742001	2019	20	50:15.3	1	-1	DM
106742001	2019	20	50:15.3	1	-1	DM
106742001	2019	20	50:15.3	1	0	DM
106742001	2019	20	50:15.3	1	-1	DM
106742001	2019	20	50:15.3	1	-1	DM
106742001	2019	20	50:15.3	1	-1	DM
106742001	2019	20	50:15.3	1	-1	DM
106742001	2019	20	50:15.4	1	-1	DM
106742001	2019	20	50:15.4	1	-1	DM
106742001	2019	20	50:15.4	1	0	DM
106742001	2019	20	50:15.4	1	-1	DM
106742001	2019	20	50:15.4	1	0	DM
106742001	2019	20	50:15.4	1	1	DM
106742001	2019	20	50:15.4	1	-1	DM
106742001	2019	20	50:15.4	1	-1	DM
106742001	2019	20	50:15.4	1	-1	DM
106742001	2019	20	50:15.4	1	1	DM
106742001	2019	20	50:15.4	1	-1	DM
106742001	2019	20	50:15.4	1	-1	DM
106742001	2019	20	50:15.4	1	0	DM
106742001	2019	20	50:15.4	1	-1	DM
106742001	2019	20	50:15.4	1	0	DM
106742001	2019	20	50:15.4	1	-1	DM
106742001	2019	20	50:15.4	1	-1	DM
106742001	2019	20	50:15.4	1	-1	DM
106742001	2019	20	50:15.4	1	-1	DM
106742001	2019	20	50:15.4	1	-1	DM
106742001	2019	20	50:15.4	1	-1	DM
106742001	2019	20	50:15.4	1	-1	DM
106742001	2019	20	50:15.4	1	-1	DM
106742001	2019	20	50:15.4	1	0	DM
106742001	2019	20	50:15.4	1	0	DM
106742001	2019	20	50:15.4	1	0	DM
106742001	2019	20	50:15.4	1	-1	DM
106742001	2019	20	50:15.4	1	-1	DM
106742001	2019	20	50:15.4	1	1	DM
106742001	2019	20	50:15.4	1	-1	DM
106742001	2019	20	50:15.4	1	1	DM
106742001	2019	20	50:15.4	1	-1	DM
106742001	2019	20	50:15.4	1	0	DM
106742001	2019	20	50:15.4	1	-1	DM
106742001	2019	20	50:15.4	1	-1	DM
106742001	2019	20	50:15.4	1	-1	DM
106742001	2019	20	50:15.5	1	0	DM
106742001	2019	20	50:15.5	1	-1	DM
106742001	2019	20	50:15.5	1	-1	DM
106742001	2019	20	50:15.5	1	0	DM
106742001	2019	20	50:15.5	1	-1	DM
106742001	2019	20	50:15.5	1	1	DM
106742001	2019	20	50:15.5	1	-1	DM
106742001	2019	20	50:15.5	1	-1	DM
106742001	2019	20	50:15.5	1	-1	DM
106742001	2019	20	50:15.5	1	0	DM
106742001	2019	20	50:15.5	1	0	DM
106742001	2019	20	50:15.5	1	1	DM
106742001	2019	20	50:15.5	1	1	DM
106742001	2019	20	50:15.5	1	-1	DM
106742001	2019	20	50:15.5	1	-1	DM
106742001	2019	20	50:15.5	1	-1	DM
106742001	2019	20	50:15.5	1	-1	DM
106742001	2019	20	50:15.5	1	-1	DM
106742001	2019	20	50:15.5	1	-1	DM
106742001	2019	20	50:15.5	1	-1	DM
106742001	2019	20	50:15.5	1	1	DM
106742001	2019	20	50:15.5	1	-1	DM
106742001	2019	20	50:15.5	1	-1	DM
106742001	2019	20	50:15.5	1	-1	DM
106742001	2019	20	50:15.5	1	1	DM
106742001	2019	20	50:15.5	1	1	DM
106742001	2019	20	50:15.5	1	-1	DM
106742001	2019	20	50:15.5	1	-1	DM
106742001	2019	20	50:15.5	1	-1	DM
106742001	2019	20	50:15.5	1	-1	DM
106742001	2019	20	50:15.5	1	1	DM
106742001	2019	20	50:15.5	1	-1	DM
106742001	2019	20	50:15.5	1	0	DM
106742001	2019	20	50:15.5	1	-1	DM
106742001	2019	20	50:15.5	1	1	DM
106742001	2019	20	50:15.5	1	-1	DM
106742001	2019	20	50:15.6	1	-1	DM
106742001	2019	20	50:15.6	1	-1	DM
106742001	2019	20	50:15.6	1	0	DM
106742001	2019	20	50:15.6	1	-1	DM
106742001	2019	20	50:15.6	1	-1	DM
106742001	2019	20	50:15.6	1	-1	DM
106742001	2019	20	50:15.6	1	-1	DM
106742001	2019	20	50:15.6	1	-1	DM
106742001	2019	20	50:15.6	1	-1	DM
106742001	2019	20	50:15.6	1	1	DM
106742001	2019	20	50:15.6	1	-1	DM
106742001	2019	20	50:15.6	1	-1	DM
106742001	2019	20	50:15.6	1	-1	DM
106742001	2019	20	50:15.6	1	-1	DM
106742001	2019	20	50:15.6	1	-1	DM
106742001	2019	20	50:15.6	1	1	DM
106742001	2019	20	50:15.6	1	-1	DM
106742001	2019	20	50:15.6	1	-1	DM
106742001	2019	20	50:15.6	1	1	DM
106742001	2019	20	50:15.6	1	0	DM
106742001	2019	20	50:15.6	1	-1	DM
106742001	2019	20	50:15.6	1	0	DM
106742001	2019	20	50:15.6	1	-1	DM
106742001	2019	20	50:15.6	1	0	DM
106742001	2019	20	50:15.6	1	1	DM
106742001	2019	20	50:15.6	1	-1	DM
106742001	2019	20	50:15.6	1	-1	DM
106742001	2019	20	50:15.6	1	-1	DM
106742001	2019	20	50:15.6	1	-1	DM
106742001	2019	20	50:15.6	1	-1	DM
106742001	2019	20	50:15.6	1	1	DM
106742001	2019	20	50:15.6	1	-1	DM
106742001	2019	20	50:15.6	1	1	DM
106742001	2019	20	50:15.6	1	0	DM
106742001	2019	20	50:15.6	1	-1	DM
106742001	2019	20	50:15.6	1	1	DM
106742001	2019	20	50:15.7	1	0	DM
106742001	2019	20	50:15.7	1	0	DM
106742001	2019	20	50:15.7	1	0	DM
106742001	2019	20	50:15.7	1	1	DM
106742001	2019	20	50:15.7	1	0	DM
106742001	2019	20	50:15.7	1	1	DM
106742001	2019	20	50:15.7	1	1	DM
106742001	2019	20	50:15.7	1	1	DM
106742001	2019	20	50:15.7	1	-1	DM
106742001	2019	20	50:15.7	1	-1	DM
106742001	2019	20	50:15.7	1	-1	DM
106742001	2019	20	50:15.7	1	-1	DM
106742001	2019	20	50:15.7	1	-1	DM
106742001	2019	20	50:15.7	1	-1	DM
106742001	2019	20	50:15.7	1	-1	DM
106742001	2019	20	50:15.7	1	1	DM
106742001	2019	20	50:15.7	1	-1	DM
106742001	2019	20	50:15.7	1	-1	DM
106742001	2019	20	50:15.7	1	-1	DM
[truncated: 774,784 more rows]
